# Supplementary material for: Design of dynamic ski motion capture and human posture detection model based on spatio-temporal Transformer and wireless device tracking technology
Source: PeerJ Comput Sci. 2023 Oct 6;9:e1618. doi: 10.7717/peerj-cs.1618 (PMC10588684; doi:10.7717/peerj-cs.1618)
Supplement: Supplemental Information 1 [file peerj-cs-09-1618-s001.zip]

Archive with 128 entries (111 files):
- code/
- code/ORT_lightning_X_trt_backbone_bottleneck_pe.py
- code/ORT_lightning_X_trt_complete.py
- code/_init_paths.py
- code/analysis_results.py
- code/analysis_results_ITP.py
- code/convert_transt.py
- code/create_default_local_file.py
- code/download_pytracking_results.py
- code/lib/
- code/lib/__init__.py
- code/lib/models/
- code/lib/models/__init__.py
- code/lib/models/base/
- code/lib/models/base/__init__.py
- code/lib/models/base/backbone.py
- code/lib/models/base/backbone_X.py
- code/lib/models/base/head.py
- code/lib/models/base/lite_encoder.py
- code/lib/models/base/position_encoding.py
- code/lib/models/base/repvgg.py
- code/lib/models/base/resnet.py
- code/lib/models/base/stark_lightning_x_trt.py
- code/lib/models/base/stark_s.py
- code/lib/models/base/stark_st.py
- code/lib/models/base/swin_base_patch4_window12_384_S16.yaml
- code/lib/models/base/swin_config.py
- code/lib/models/base/swin_transformer.py
- code/lib/models/base/transformer.py
- code/lib/models/base/transformer_enc.py
- code/lib/test/
- code/lib/test/__init__.py
- code/lib/test/analysis/
- code/lib/test/analysis/__init__.py
- code/lib/test/analysis/extract_results.py
- code/lib/test/analysis/plot_results.py
- code/lib/test/evaluation/
- code/lib/test/evaluation/__init__.py
- code/lib/test/evaluation/data.py
- code/lib/test/evaluation/datasets.py
- code/lib/test/evaluation/environment.py
- code/lib/test/evaluation/got10kdataset.py
- code/lib/test/evaluation/lasot_lmdbdataset.py
- code/lib/test/evaluation/lasotdataset.py
- code/lib/test/evaluation/nfsdataset.py
- code/lib/test/evaluation/otbdataset.py
- code/lib/test/evaluation/running.py
- code/lib/test/evaluation/tc128cedataset.py
- code/lib/test/evaluation/tc128dataset.py
- code/lib/test/evaluation/tracker.py
- code/lib/test/evaluation/trackingnetdataset.py
- code/lib/test/evaluation/uavdataset.py
- code/lib/test/parameter/
- code/lib/test/parameter/__init__.py
- code/lib/test/parameter/stark_lightning_X_trt.py
- code/lib/test/parameter/stark_s.py
- code/lib/test/parameter/stark_st.py
- code/lib/test/tracker/
- code/lib/test/tracker/__init__.py
- code/lib/test/tracker/basetracker.py
- code/lib/test/tracker/stark_lightning_X_trt.py
- code/lib/test/tracker/stark_s.py
- code/lib/test/tracker/stark_st.py
- code/lib/test/tracker/stark_utils.py
- code/lib/test/utils/
- code/lib/test/utils/__init__.py
- code/lib/test/utils/_init_paths.py
- code/lib/test/utils/load_text.py
- code/lib/test/utils/params.py
- code/lib/test/utils/transform_got10k.py
- code/lib/test/utils/transform_trackingnet.py
- code/lib/train/
- code/lib/train/__init__.py
- code/lib/train/_init_paths.py
- code/lib/train/actors/
- code/lib/train/actors/__init__.py
- code/lib/train/actors/base_actor.py
- code/lib/train/actors/stark_lightningXtrt.py
- code/lib/train/actors/stark_lightningXtrt_distill.py
- code/lib/train/actors/stark_s.py
- code/lib/train/actors/stark_st.py
- code/lib/train/admin/
- code/lib/train/admin/__init__.py
- code/lib/train/admin/environment.py
- code/lib/train/admin/multigpu.py
- code/lib/train/admin/settings.py
- code/lib/train/admin/stats.py
- code/lib/train/admin/tensorboard.py
- code/lib/train/base_functions.py
- code/lib/train/data/
- code/lib/train/data/__init__.py
- code/lib/train/data/bounding_box_utils.py
- code/lib/train/data/image_loader.py
- code/lib/train/data/loader.py
- code/lib/train/data/processing.py
- code/lib/train/data/processing_utils.py
- code/lib/train/data/sampler.py
- code/lib/train/data/transforms.py
- code/lib/train/data_specs/
- code/lib/train/data_specs/README.md
- code/lib/train/data_specs/got10k_train_full_split.txt
- code/lib/train/data_specs/got10k_train_split.txt
- code/lib/train/data_specs/got10k_val_split.txt
- code/lib/train/data_specs/got10k_vot_exclude.txt
- code/lib/train/data_specs/got10k_vot_train_split.txt
- code/lib/train/data_specs/got10k_vot_val_split.txt
- code/lib/train/data_specs/lasot_train_split.txt
- code/lib/train/data_specs/trackingnet_classmap.txt
- code/lib/train/run_training.py
- code/lib/train/train_script.py
- code/lib/train/train_script_distill.py
- code/lib/train/trainers/
- code/lib/train/trainers/__init__.py
- code/lib/train/trainers/base_trainer.py
- code/lib/train/trainers/ltr_trainer.py
- code/lib/utils/
- code/lib/utils/__init__.py
- code/lib/utils/box_ops.py
- code/lib/utils/lmdb_utils.py
- code/lib/utils/merge.py
- code/lib/utils/misc.py
- code/lib/utils/tensor.py
- code/pre_read_datasets.py
- code/profile_model.py
- code/profile_model_lightning_X_trt.py
- code/test.py
- code/train.py
- code/video_demo.py
