# Supplementary material for: Design of dynamic ski motion capture and human posture detection model based on spatio-temporal Transformer and wireless device tracking technology
Source: PeerJ Comput Sci. 2023 Oct 6;9:e1618. doi: 10.7717/peerj-cs.1618 (PMC10588684; doi:10.7717/peerj-cs.1618)
Supplement: Supplemental Information 1 [file peerj-cs-09-1618-s001.zip › code/lib/models/base/__init__.py]

from .stark_s import build_starks
from .stark_st import build_starkst
from .stark_lightning_x_trt import build_stark_lightning_x_trt, build_stark_lightning_x_trt_new
