# Supplementary material for: Design of dynamic ski motion capture and human posture detection model based on spatio-temporal Transformer and wireless device tracking technology
Source: PeerJ Comput Sci. 2023 Oct 6;9:e1618. doi: 10.7717/peerj-cs.1618 (PMC10588684; doi:10.7717/peerj-cs.1618)
Supplement: Supplemental Information 1 [file peerj-cs-09-1618-s001.zip › code/lib/models/base/backbone.py]

"""
Backbone modules.
"""

import torch
import torch.nn.functional as F
from torch import nn
from torchvision.models._utils import IntermediateLayerGetter
from typing import Dict, List
from lib.utils.misc import NestedTensor, is_main_process
from .position_encoding import build_position_encoding
from lib.models.stark import resnet as resnet_module
from lib.models.stark.repvgg import get_RepVGG_func_by_name
import os


class FrozenBatchNorm2d(torch.nn.Module):
    """
    BatchNorm2d where the batch statistics and the affine parameters are fixed.

    Copy-paste from torchvision.misc.ops with added eps before rqsrt,
    without which any other models than torchvision.models.resnet[18,34,50,101]
    produce nans.
    """

    def __init__(self, n):
        super(FrozenBatchNorm2d, self).__init__()
        self.register_buffer("weight", torch.ones(n))
        self.register_buffer("bias", torch.zeros(n))
        self.register_buffer("running_mean", torch.zeros(n))
        self.register_buffer("running_var", torch.ones(n))

    def _load_from_state_dict(self, state_dict, prefix, local_metadata, strict,
                              missing_keys, unexpected_keys, error_msgs):
        num_batches_tracked_key = prefix + 'num_batches_tracked'
        if num_batches_tracked_key in state_dict:
            del state_dict[num_batches_tracked_key]

        super(FrozenBatchNorm2d, self)._load_from_state_dict(
            state_dict, prefix, local_metadata, strict,
            missing_keys, unexpected_keys, error_msgs)

    def forward(self, x):
        # move reshapes to the beginning
        # to make it fuser-friendly
        w = self.weight.reshape(1, -1, 1, 1)
        b = self.bias.reshape(1, -1, 1, 1)
        rv = self.running_var.reshape(1, -1, 1, 1)
        rm = self.running_mean.reshape(1, -1, 1, 1)
        eps = 1e-5
        scale = w * (rv + eps).rsqrt()  # rsqrt(x): 1/sqrt(x), r: reciprocal
        bias = b - rm * scale
        return x * scale + bias


class BackboneBase(nn.Module):

    def __init__(self, backbone: nn.Module, train_backbone: bool, num_channels: int, return_interm_layers: bool,
                 net_type="resnet"):
        super().__init__()
        for name, parameter in backbone.named_parameters():
            if not train_backbone or 'layer2' not in name and 'layer3' not in name:
                parameter.requires_grad_(False)  # here should allow users to specify which layers to freeze !
                # print('freeze %s'%name)
        if return_interm_layers:
            if net_type == "resnet":
                return_layers = {"layer1": "0", "layer2": "1", "layer3": "2"}  # stride = 4, 8, 16
            elif net_type == "repvgg":
                return_layers = {"stage1": "0", "stage2": "1", "stage3": "2"}
            else:
                raise ValueError()
        else:
            if net_type == "resnet":
                return_layers = {'layer3': "0"}  # stride = 16
            elif net_type == "repvgg":
                return_layers = {'stage3': "0"}  # stride = 16
            else:
                raise ValueError()
        self.body = IntermediateLayerGetter(backbone, return_layers=return_layers)  # method in torchvision
        self.num_channels = num_channels

    def forward(self, tensor_list: NestedTensor):
        xs = self.body(tensor_list.tensors)
        out: Dict[str, NestedTensor] = {}
        for name, x in xs.items():
            m = tensor_list.mask
            assert m is not None
            mask = F.interpolate(m[None].float(), size=x.shape[-2:]).to(torch.bool)[0]
            out[name] = NestedTensor(x, mask)
        return out


class Backbone(BackboneBase):
    """ResNet backbone with frozen BatchNorm."""
    def __init__(self, name: str,
                 train_backbone: bool,
                 return_interm_layers: bool,
                 dilation: bool,
                 freeze_bn: bool,
                 ckpt_path=None):
        if "resnet" in name:
            norm_layer = FrozenBatchNorm2d if freeze_bn else nn.BatchNorm2d
            # here is different from the original DETR because we use feature from block3
            backbone = getattr(resnet_module, name)(
                replace_stride_with_dilation=[False, dilation, False],
                pretrained=is_main_process(), norm_layer=norm_layer, last_layer='layer3')
            num_channels = 256 if name in ('resnet18', 'resnet34') else 1024
            net_type = "resnet"
        elif "RepVGG" in name:
            print("#" * 10 + "  Freeze_BN and Dilation are not supported in current code  " + "#" * 10)
            # here is different from the original DETR because we use feature from block3
            repvgg_func = get_RepVGG_func_by_name(name)
            backbone = repvgg_func(deploy=False, last_layer="stage3")
            num_channels = 192  # 256x0.75=192
            try:
                ckpt = torch.load(ckpt_path, map_location='cpu')
                missing_keys, unexpected_keys = backbone.load_state_dict(ckpt, strict=False)
                print("missing keys:", missing_keys)
                print("unexpected keys:", unexpected_keys)
            except:
                print("Warning: Pretrained RepVGG weights are not loaded")
            net_type = "repvgg"
        else:
            raise ValueError()
        super().__init__(backbone, train_backbone, num_channels, return_interm_layers, net_type=net_type)


class Joiner(nn.Sequential):
    def __init__(self, backbone, position_embedding):
        super().__init__(backbone, position_embedding)

    def forward(self, tensor_list: NestedTensor, mode=None):
        xs = self[0](tensor_list)
        out: List[NestedTensor] = []
        pos = []
        for name, x in xs.items():
            out.append(x)
            # position encoding
            pos.append(self[1](x).to(x.tensors.dtype))

        return out, pos


def build_backbone(cfg):
    position_embedding = build_position_encoding(cfg)
    train_backbone = cfg.TRAIN.BACKBONE_MULTIPLIER > 0
    return_interm_layers = cfg.MODEL.PREDICT_MASK
    if cfg.MODEL.BACKBONE.TYPE == "RepVGG-A0":
        try:
            ckpt_path = os.path.join(cfg.ckpt_dir, "RepVGG-A0-train.pth")
        except:
            ckpt_path = None
    else:
        ckpt_path = None
    backbone = Backbone(cfg.MODEL.BACKBONE.TYPE, train_backbone, return_interm_layers,
                        cfg.MODEL.BACKBONE.DILATION, cfg.TRAIN.FREEZE_BACKBONE_BN, ckpt_path)
    model = Joiner(backbone, position_embedding)
    model.num_channels = backbone.num_channels
    return model


class Joiner_NOPE(nn.Sequential):
    """Without positional embedding"""
    def __init__(self, backbone):
        super().__init__(backbone)

    def forward(self, tensor_list: NestedTensor, mode=None):
        xs = self[0](tensor_list)
        out: List[NestedTensor] = []
        for name, x in xs.items():
            out.append(x)
        return out


def build_backbone_NOPE(cfg):
    """Without positional embedding"""
    train_backbone = cfg.TRAIN.BACKBONE_MULTIPLIER > 0
    return_interm_layers = cfg.MODEL.PREDICT_MASK
    if cfg.MODEL.BACKBONE.TYPE == "RepVGG-A0":
        try:
            ckpt_path = os.path.join(cfg.ckpt_dir, "RepVGG-A0-train.pth")
        except:
            ckpt_path = None
    else:
        ckpt_path = None
    backbone = Backbone(cfg.MODEL.BACKBONE.TYPE, train_backbone, return_interm_layers,
                        cfg.MODEL.BACKBONE.DILATION, cfg.TRAIN.FREEZE_BACKBONE_BN, ckpt_path)
    model = Joiner_NOPE(backbone)
    model.num_channels = backbone.num_channels
    return model
