# Supplementary material for: Design of dynamic ski motion capture and human posture detection model based on spatio-temporal Transformer and wireless device tracking technology
Source: PeerJ Comput Sci. 2023 Oct 6;9:e1618. doi: 10.7717/peerj-cs.1618 (PMC10588684; doi:10.7717/peerj-cs.1618)
Supplement: Supplemental Information 1 [file peerj-cs-09-1618-s001.zip › code/lib/models/base/lite_encoder.py]

"""
(2021.06.27)
Transformer encoder class (Lite version)
-- Only use one layer of encoder
-- search region as queries, "concat" as keys and values
-- only pass the search region to the FFN
-- functions takes standard pytorch Tensor as input (for TensorRT)
"""
from typing import Optional
import torch.nn.functional as F
from torch import nn, Tensor


class TransformerEncoderLayerLite(nn.Module):
    """One lite encoder layer"""
    def __init__(self, d_model, nhead, dim_feedforward=2048, dropout=0.1, activation="relu"):
        super().__init__()
        self.self_attn = nn.MultiheadAttention(d_model, nhead, dropout=dropout)
        # FFN
        self.linear1 = nn.Linear(d_model, dim_feedforward)
        self.dropout = nn.Dropout(dropout)
        self.linear2 = nn.Linear(dim_feedforward, d_model)

        self.norm1 = nn.LayerNorm(d_model)
        self.norm2 = nn.LayerNorm(d_model)
        self.dropout1 = nn.Dropout(dropout)
        self.dropout2 = nn.Dropout(dropout)

        self.activation = _get_activation_fn(activation)

    def with_pos_embed(self, tensor, pos: Optional[Tensor]):
        return tensor if pos is None else tensor + pos

    def forward(self, q: Tensor, k: Tensor, v: Tensor, key_padding_mask: Optional[Tensor] = None):
        """ q, k, v denote queries, keys, and values respectively """
        # s = time.time()
        src2 = self.self_attn(q, k, value=v, key_padding_mask=key_padding_mask)[0]
        src = q + self.dropout1(src2)
        src = self.norm1(src)
        # e1 = time.time()
        src2 = self.linear2(self.dropout(self.activation(self.linear1(src))))
        src = src + self.dropout2(src2)
        src = self.norm2(src)
        # e2 = time.time()
        # print("self-attention time: %.1f" % ((e1-s) * 1000))
        # print("MLP time: %.1f" % ((e2-e1) * 1000))
        return src


class TransformerEncoderLite(nn.Module):
    """search feature as queries, concatenated feature as keys and values"""
    def __init__(self, d_model=512, nhead=8, dim_feedforward=2048, dropout=0.1, activation="relu"):
        super().__init__()
        self.d_model = d_model
        self.nhead = nhead
        self.d_feed = dim_feedforward
        self.encoder = TransformerEncoderLayerLite(d_model, nhead, dim_feedforward, dropout, activation)
        self._reset_parameters()

    def _reset_parameters(self):
        for p in self.parameters():
            if p.dim() > 1:
                nn.init.xavier_uniform_(p)

    def forward(self, q: Tensor, k: Tensor, v: Tensor, key_padding_mask: Optional[Tensor] = None):
        memory = self.encoder(q, k, v, key_padding_mask=key_padding_mask)
        return memory


def build_lite_encoder(cfg):
    print("Building lite transformer encoder...")
    encoder = TransformerEncoderLite(d_model=cfg.MODEL.HIDDEN_DIM, dropout=cfg.MODEL.TRANSFORMER.DROPOUT,
                                     nhead=cfg.MODEL.TRANSFORMER.NHEADS,
                                     dim_feedforward=cfg.MODEL.TRANSFORMER.DIM_FEEDFORWARD)
    return encoder


def _get_activation_fn(activation):
    """Return an activation function given a string"""
    if activation == "relu":
        return F.relu
    if activation == "gelu":
        return F.gelu
    if activation == "glu":
        return F.glu
    raise RuntimeError(F"activation should be relu/gelu, not {activation}.")
