# Supplementary material for: Design of dynamic ski motion capture and human posture detection model based on spatio-temporal Transformer and wireless device tracking technology
Source: PeerJ Comput Sci. 2023 Oct 6;9:e1618. doi: 10.7717/peerj-cs.1618 (PMC10588684; doi:10.7717/peerj-cs.1618)
Supplement: Supplemental Information 1 [file peerj-cs-09-1618-s001.zip › code/lib/models/base/repvgg.py]

import torch.nn as nn
import numpy as np
import torch
import copy


class FrozenBatchNorm2d(torch.nn.Module):
    """
    BatchNorm2d where the batch statistics and the affine parameters are fixed.

    Copy-paste from torchvision.misc.ops with added eps before rqsrt,
    without which any other models than torchvision.models.resnet[18,34,50,101]
    produce nans.
    """

    def __init__(self, n):
        super(FrozenBatchNorm2d, self).__init__()
        self.register_buffer("weight", torch.ones(n))
        self.register_buffer("bias", torch.zeros(n))
        self.register_buffer("running_mean", torch.zeros(n))
        self.register_buffer("running_var", torch.ones(n))
        self.eps = 1e-5

    def _load_from_state_dict(self, state_dict, prefix, local_metadata, strict,
                              missing_keys, unexpected_keys, error_msgs):
        num_batches_tracked_key = prefix + 'num_batches_tracked'
        if num_batches_tracked_key in state_dict:
            del state_dict[num_batches_tracked_key]

        super(FrozenBatchNorm2d, self)._load_from_state_dict(
            state_dict, prefix, local_metadata, strict,
            missing_keys, unexpected_keys, error_msgs)

    def forward(self, x):
        # move reshapes to the beginning
        # to make it fuser-friendly
        w = self.weight.reshape(1, -1, 1, 1)
        b = self.bias.reshape(1, -1, 1, 1)
        rv = self.running_var.reshape(1, -1, 1, 1)
        rm = self.running_mean.reshape(1, -1, 1, 1)
        eps = self.eps
        scale = w * (rv + eps).rsqrt()  # rsqrt(x): 1/sqrt(x), r: reciprocal
        bias = b - rm * scale
        return x * scale + bias


def conv_bn(in_channels, out_channels, kernel_size, stride, padding, groups=1, freeze_bn=False):
    result = nn.Sequential()
    result.add_module('conv', nn.Conv2d(in_channels=in_channels, out_channels=out_channels,
                                        kernel_size=kernel_size, stride=stride, padding=padding, groups=groups,
                                        bias=False))
    if freeze_bn:
        result.add_module('bn', FrozenBatchNorm2d(out_channels))
    else:
        result.add_module('bn', nn.BatchNorm2d(num_features=out_channels))
    return result


class RepVGGBlock(nn.Module):

    def __init__(self, in_channels, out_channels, kernel_size,
                 stride=1, padding=0, dilation=1, groups=1, padding_mode='zeros', deploy=False, use_se=False,
                 freeze_bn=False):
        super(RepVGGBlock, self).__init__()
        self.deploy = deploy
        self.groups = groups
        self.in_channels = in_channels

        assert kernel_size == 3
        assert padding == 1

        padding_11 = padding - kernel_size // 2

        self.nonlinearity = nn.ReLU()

        if use_se:
            self.se = SEBlock(out_channels, internal_neurons=out_channels // 16)
        else:
            self.se = nn.Identity()

        if deploy:
            self.rbr_reparam = nn.Conv2d(in_channels=in_channels, out_channels=out_channels, kernel_size=kernel_size,
                                         stride=stride,
                                         padding=padding, dilation=dilation, groups=groups, bias=True,
                                         padding_mode=padding_mode)

        else:
            if freeze_bn:
                self.rbr_identity = FrozenBatchNorm2d(in_channels) if out_channels == in_channels and stride == 1 else None
            else:
                self.rbr_identity = nn.BatchNorm2d(
                    num_features=in_channels) if out_channels == in_channels and stride == 1 else None
            self.rbr_dense = conv_bn(in_channels=in_channels, out_channels=out_channels, kernel_size=kernel_size,
                                     stride=stride, padding=padding, groups=groups, freeze_bn=freeze_bn)
            self.rbr_1x1 = conv_bn(in_channels=in_channels, out_channels=out_channels, kernel_size=1, stride=stride,
                                   padding=padding_11, groups=groups, freeze_bn=freeze_bn)
            # print('RepVGG Block, identity = ', self.rbr_identity)

    def forward(self, inputs):
        if hasattr(self, 'rbr_reparam'):
            return self.nonlinearity(self.se(self.rbr_reparam(inputs)))

        if self.rbr_identity is None:
            id_out = 0
        else:
            id_out = self.rbr_identity(inputs)

        return self.nonlinearity(self.se(self.rbr_dense(inputs) + self.rbr_1x1(inputs) + id_out))

    #   Optional. This improves the accuracy and facilitates quantization.
    #   1.  Cancel the original weight decay on rbr_dense.conv.weight and rbr_1x1.conv.weight.
    #   2.  Use like this.
    #       loss = criterion(....)
    #       for every RepVGGBlock blk:
    #           loss += weight_decay_coefficient * 0.5 * blk.get_cust_L2()
    #       optimizer.zero_grad()
    #       loss.backward()
    def get_custom_L2(self):
        K3 = self.rbr_dense.conv.weight
        K1 = self.rbr_1x1.conv.weight
        t3 = (self.rbr_dense.bn.weight / ((self.rbr_dense.bn.running_var + self.rbr_dense.bn.eps).sqrt())).reshape(-1,
                                                                                                                   1, 1,
                                                                                                                   1).detach()
        t1 = (self.rbr_1x1.bn.weight / ((self.rbr_1x1.bn.running_var + self.rbr_1x1.bn.eps).sqrt())).reshape(-1, 1, 1,
                                                                                                             1).detach()

        l2_loss_circle = (K3 ** 2).sum() - (K3[:, :, 1:2,
                                            1:2] ** 2).sum()  # The L2 loss of the "circle" of weights in 3x3 kernel. Use regular L2 on them.
        eq_kernel = K3[:, :, 1:2, 1:2] * t3 + K1 * t1  # The equivalent resultant central point of 3x3 kernel.
        l2_loss_eq_kernel = (eq_kernel ** 2 / (
                t3 ** 2 + t1 ** 2)).sum()  # Normalize for an L2 coefficient comparable to regular L2.
        return l2_loss_eq_kernel + l2_loss_circle

    #   This func derives the equivalent kernel and bias in a DIFFERENTIABLE way.
    #   You can get the equivalent kernel and bias at any time and do whatever you want,
    #   for example, apply some penalties or constraints during training, just like you do to the other models.
    #   May be useful for quantization or pruning.
    def get_equivalent_kernel_bias(self):
        kernel3x3, bias3x3 = self._fuse_bn_tensor(self.rbr_dense)
        kernel1x1, bias1x1 = self._fuse_bn_tensor(self.rbr_1x1)
        kernelid, biasid = self._fuse_bn_tensor(self.rbr_identity)
        return kernel3x3 + self._pad_1x1_to_3x3_tensor(kernel1x1) + kernelid, bias3x3 + bias1x1 + biasid

    def _pad_1x1_to_3x3_tensor(self, kernel1x1):
        if kernel1x1 is None:
            return 0
        else:
            return torch.nn.functional.pad(kernel1x1, [1, 1, 1, 1])

    def _fuse_bn_tensor(self, branch):
        if branch is None:
            return 0, 0
        if isinstance(branch, nn.Sequential):
            kernel = branch.conv.weight
            running_mean = branch.bn.running_mean
            running_var = branch.bn.running_var
            gamma = branch.bn.weight
            beta = branch.bn.bias
            eps = branch.bn.eps
        else:
            assert isinstance(branch, nn.BatchNorm2d) or isinstance(branch, FrozenBatchNorm2d)
            if not hasattr(self, 'id_tensor'):
                input_dim = self.in_channels // self.groups
                kernel_value = np.zeros((self.in_channels, input_dim, 3, 3), dtype=np.float32)
                for i in range(self.in_channels):
                    kernel_value[i, i % input_dim, 1, 1] = 1
                self.id_tensor = torch.from_numpy(kernel_value).to(branch.weight.device)
            kernel = self.id_tensor
            running_mean = branch.running_mean
            running_var = branch.running_var
            gamma = branch.weight
            beta = branch.bias
            eps = branch.eps
        std = (running_var + eps).sqrt()
        t = (gamma / std).reshape(-1, 1, 1, 1)
        return kernel * t, beta - running_mean * gamma / std

    def switch_to_deploy(self):
        if hasattr(self, 'rbr_reparam'):
            return
        kernel, bias = self.get_equivalent_kernel_bias()
        self.rbr_reparam = nn.Conv2d(in_channels=self.rbr_dense.conv.in_channels,
                                     out_channels=self.rbr_dense.conv.out_channels,
                                     kernel_size=self.rbr_dense.conv.kernel_size, stride=self.rbr_dense.conv.stride,
                                     padding=self.rbr_dense.conv.padding, dilation=self.rbr_dense.conv.dilation,
                                     groups=self.rbr_dense.conv.groups, bias=True)
        self.rbr_reparam.weight.data = kernel
        self.rbr_reparam.bias.data = bias
        for para in self.parameters():
            para.detach_()
        self.__delattr__('rbr_dense')
        self.__delattr__('rbr_1x1')
        if hasattr(self, 'rbr_identity'):
            self.__delattr__('rbr_identity')


class RepVGG(nn.Module):

    def __init__(self, num_blocks, num_classes=1000, width_multiplier=None, override_groups_map=None, deploy=False,
                 use_se=False, last_layer='stage3', freeze_bn=False):
        super(RepVGG, self).__init__()
        assert last_layer in ['stage1', 'stage2', 'stage3', 'stage4', 'fc']
        self.last_layer = last_layer

        assert len(width_multiplier) == 4

        self.deploy = deploy
        self.override_groups_map = override_groups_map or dict()
        self.use_se = use_se

        assert 0 not in self.override_groups_map

        self.in_planes = min(64, int(64 * width_multiplier[0]))

        self.stage0 = RepVGGBlock(in_channels=3, out_channels=self.in_planes, kernel_size=3, stride=2, padding=1,
                                  deploy=self.deploy, use_se=self.use_se, freeze_bn=freeze_bn)
        self.cur_layer_idx = 1
        self.stage1 = self._make_stage(int(64 * width_multiplier[0]), num_blocks[0], stride=2, freeze_bn=freeze_bn)
        if self.last_layer != 'stage1':
            self.stage2 = self._make_stage(int(128 * width_multiplier[1]), num_blocks[1], stride=2, freeze_bn=freeze_bn)
            if self.last_layer != 'stage2':
                self.stage3 = self._make_stage(int(256 * width_multiplier[2]), num_blocks[2], stride=2, freeze_bn=freeze_bn)
                if self.last_layer != 'stage3':
                    self.stage4 = self._make_stage(int(512 * width_multiplier[3]), num_blocks[3], stride=2, freeze_bn=freeze_bn)
                    if self.last_layer != 'stage4':
                        self.gap = nn.AdaptiveAvgPool2d(output_size=1)
                        self.linear = nn.Linear(int(512 * width_multiplier[3]), num_classes)

    def _make_stage(self, planes, num_blocks, stride, freeze_bn=False):
        strides = [stride] + [1] * (num_blocks - 1)
        blocks = []
        for stride in strides:
            cur_groups = self.override_groups_map.get(self.cur_layer_idx, 1)
            blocks.append(RepVGGBlock(in_channels=self.in_planes, out_channels=planes, kernel_size=3,
                                      stride=stride, padding=1, groups=cur_groups, deploy=self.deploy,
                                      use_se=self.use_se, freeze_bn=freeze_bn))
            self.in_planes = planes
            self.cur_layer_idx += 1
        return nn.Sequential(*blocks)

    def forward(self, x):
        out = self.stage0(x)
        out = self.stage1(out)
        if self.last_layer != 'stage1':
            out = self.stage2(out)
            if self.last_layer != 'stage2':
                out = self.stage3(out)
                if self.last_layer != 'stage3':
                    out = self.stage4(out)
                    if self.last_layer != 'stage4':
                        out = self.gap(out)
                        out = out.view(out.size(0), -1)
                        out = self.linear(out)
        return out


optional_groupwise_layers = [2, 4, 6, 8, 10, 12, 14, 16, 18, 20, 22, 24, 26]
g2_map = {l: 2 for l in optional_groupwise_layers}
g4_map = {l: 4 for l in optional_groupwise_layers}


def create_RepVGG_A0(deploy=False, last_layer='stage3', freeze_bn=False, last_stage_block=14):
    """last_stage_block: the number of RepVGG block in the last stage"""
    return RepVGG(num_blocks=[2, 4, last_stage_block, 1], num_classes=1000,
                  width_multiplier=[0.75, 0.75, 0.75, 2.5], override_groups_map=None, deploy=deploy,
                  last_layer=last_layer, freeze_bn=freeze_bn)


func_dict = {'RepVGG-A0': create_RepVGG_A0}


def get_RepVGG_func_by_name(name):
    return func_dict[name]


#   Use this for converting a RepVGG model or a bigger model with RepVGG as its component
#   Use like this
#   model = create_RepVGG_A0(deploy=False)
#   train model or load weights
#   repvgg_model_convert(model, save_path='repvgg_deploy.pth')
#   If you want to preserve the original model, call with do_copy=True

#   ====================== for using RepVGG as the backbone of a bigger model, e.g., PSPNet, the pseudo code will be like
#   train_backbone = create_RepVGG_B2(deploy=False)
#   train_backbone.load_state_dict(torch.load('RepVGG-B2-train.pth'))
#   train_pspnet = build_pspnet(backbone=train_backbone)
#   segmentation_train(train_pspnet)
#   deploy_pspnet = repvgg_model_convert(train_pspnet)
#   segmentation_test(deploy_pspnet)
#   =====================   example_pspnet.py shows an example

def repvgg_model_convert(model: torch.nn.Module, save_path=None, do_copy=True):
    if do_copy:
        model = copy.deepcopy(model)
    for module in model.modules():
        if hasattr(module, 'switch_to_deploy'):
            module.switch_to_deploy()
    if save_path is not None:
        torch.save(model.state_dict(), save_path)
    return model
