# Supplementary material for: Design of dynamic ski motion capture and human posture detection model based on spatio-temporal Transformer and wireless device tracking technology
Source: PeerJ Comput Sci. 2023 Oct 6;9:e1618. doi: 10.7717/peerj-cs.1618 (PMC10588684; doi:10.7717/peerj-cs.1618)
Supplement: Supplemental Information 1 [file peerj-cs-09-1618-s001.zip › code/lib/models/base/swin_base_patch4_window12_384_S16.yaml]

# only for evaluation
DATA:
  IMG_SIZE: 384
MODEL:
  TYPE: swin
  NAME: swin_base_patch4_window12_384_S16
  SWIN:
    EMBED_DIM: 128
    DEPTHS: [ 2, 2, 18]
    NUM_HEADS: [ 4, 8, 16]
    WINDOW_SIZE: 12
TEST:
  CROP: False
