# Supplementary material for: Design of dynamic ski motion capture and human posture detection model based on spatio-temporal Transformer and wireless device tracking technology
Source: PeerJ Comput Sci. 2023 Oct 6;9:e1618. doi: 10.7717/peerj-cs.1618 (PMC10588684; doi:10.7717/peerj-cs.1618)
Supplement: Supplemental Information 1 [file peerj-cs-09-1618-s001.zip › code/lib/test/evaluation/lasot_lmdbdataset.py]

from lib.test.evaluation.data import Sequence, BaseDataset, SequenceList
from lib.utils.lmdb_utils import *

'''2021.1.27 LaSOT dataset using lmdb data'''


class LaSOTlmdbDataset(BaseDataset):
    """
    LaSOT test set consisting of 280 videos (see Protocol-II in the LaSOT paper)

    Publication:
        LaSOT: A High-quality Benchmark for Large-scale Single Object Tracking
        Heng Fan, Liting Lin, Fan Yang, Peng Chu, Ge Deng, Sijia Yu, Hexin Bai, Yong Xu, Chunyuan Liao and Haibin Ling
        CVPR, 2019
        https://arxiv.org/pdf/1809.07845.pdf

    Download the dataset from https://cis.temple.edu/lasot/download.html
    """
    def __init__(self):
        super().__init__()
        self.base_path = self.env_settings.lasot_lmdb_path
        self.sequence_list = self._get_sequence_list()
        self.clean_list = self.clean_seq_list()

    def clean_seq_list(self):
        clean_lst = []
        for i in range(len(self.sequence_list)):
            cls, _ = self.sequence_list[i].split('-')
            clean_lst.append(cls)
        return clean_lst

    def get_sequence_list(self):
        return SequenceList([self._construct_sequence(s) for s in self.sequence_list])

    def _construct_sequence(self, sequence_name):
        class_name = sequence_name.split('-')[0]
        anno_path = str('{}/{}/groundtruth.txt'.format(class_name, sequence_name))
        # decode the groundtruth
        gt_str_list = decode_str(self.base_path, anno_path).split('\n')[:-1]  # the last line is empty
        gt_list = [list(map(float, line.split(','))) for line in gt_str_list]
        ground_truth_rect = np.array(gt_list).astype(np.float64)
        # decode occlusion file
        occlusion_label_path = str('{}/{}/full_occlusion.txt'.format(class_name, sequence_name))
        occ_list = list(map(int, decode_str(self.base_path, occlusion_label_path).split(',')))
        full_occlusion = np.array(occ_list).astype(np.float64)
        # decode out of view file
        out_of_view_label_path = str('{}/{}/out_of_view.txt'.format(class_name, sequence_name))
        out_of_view_list = list(map(int, decode_str(self.base_path, out_of_view_label_path).split(',')))
        out_of_view = np.array(out_of_view_list).astype(np.float64)

        target_visible = np.logical_and(full_occlusion == 0, out_of_view == 0)

        frames_path = '{}/{}/img'.format(class_name, sequence_name)

        frames_list = [[self.base_path, '{}/{:08d}.jpg'.format(frames_path, frame_number)] for frame_number in range(1, ground_truth_rect.shape[0] + 1)]

        target_class = class_name
        return Sequence(sequence_name, frames_list, 'lasot', ground_truth_rect.reshape(-1, 4),
                        object_class=target_class, target_visible=target_visible)

    def __len__(self):
        return len(self.sequence_list)

    def _get_sequence_list(self):
        sequence_list = ['airplane-1',
                         'airplane-9',
                         'airplane-13',
                         'airplane-15',
                         'basketball-1',
                         'basketball-6',
                         'basketball-7',
                         'basketball-11',
                         'bear-2',
                         'bear-4',
                         'bear-6',
                         'bear-17',
                         'bicycle-2',
                         'bicycle-7',
                         'bicycle-9',
                         'bicycle-18',
                         'bird-2',
                         'bird-3',
                         'bird-15',
                         'bird-17',
                         'boat-3',
                         'boat-4',
                         'boat-12',
                         'boat-17',
                         'book-3',
                         'book-10',
                         'book-11',
                         'book-19',
                         'bottle-1',
                         'bottle-12',
                         'bottle-14',
                         'bottle-18',
                         'bus-2',
                         'bus-5',
                         'bus-17',
                         'bus-19',
                         'car-2',
                         'car-6',
                         'car-9',
                         'car-17',
                         'cat-1',
                         'cat-3',
                         'cat-18',
                         'cat-20',
                         'cattle-2',
                         'cattle-7',
                         'cattle-12',
                         'cattle-13',
                         'spider-14',
                         'spider-16',
                         'spider-18',
                         'spider-20',
                         'coin-3',
                         'coin-6',
                         'coin-7',
                         'coin-18',
                         'crab-3',
                         'crab-6',
                         'crab-12',
                         'crab-18',
                         'surfboard-12',
                         'surfboard-4',
                         'surfboard-5',
                         'surfboard-8',
                         'cup-1',
                         'cup-4',
                         'cup-7',
                         'cup-17',
                         'deer-4',
                         'deer-8',
                         'deer-10',
                         'deer-14',
                         'dog-1',
                         'dog-7',
                         'dog-15',
                         'dog-19',
                         'guitar-3',
                         'guitar-8',
                         'guitar-10',
                         'guitar-16',
                         'person-1',
                         'person-5',
                         'person-10',
                         'person-12',
                         'pig-2',
                         'pig-10',
                         'pig-13',
                         'pig-18',
                         'rubicCube-1',
                         'rubicCube-6',
                         'rubicCube-14',
                         'rubicCube-19',
                         'swing-10',
                         'swing-14',
                         'swing-17',
                         'swing-20',
                         'drone-13',
                         'drone-15',
                         'drone-2',
                         'drone-7',
                         'pool-12',
                         'pool-15',
                         'pool-3',
                         'pool-7',
                         'rabbit-10',
                         'rabbit-13',
                         'rabbit-17',
                         'rabbit-19',
                         'racing-10',
                         'racing-15',
                         'racing-16',
                         'racing-20',
                         'robot-1',
                         'robot-19',
                         'robot-5',
                         'robot-8',
                         'sepia-13',
                         'sepia-16',
                         'sepia-6',
                         'sepia-8',
                         'sheep-3',
                         'sheep-5',
                         'sheep-7',
                         'sheep-9',
                         'skateboard-16',
                         'skateboard-19',
                         'skateboard-3',
                         'skateboard-8',
                         'tank-14',
                         'tank-16',
                         'tank-6',
                         'tank-9',
                         'tiger-12',
                         'tiger-18',
                         'tiger-4',
                         'tiger-6',
                         'train-1',
                         'train-11',
                         'train-20',
                         'train-7',
                         'truck-16',
                         'truck-3',
                         'truck-6',
                         'truck-7',
                         'turtle-16',
                         'turtle-5',
                         'turtle-8',
                         'turtle-9',
                         'umbrella-17',
                         'umbrella-19',
                         'umbrella-2',
                         'umbrella-9',
                         'yoyo-15',
                         'yoyo-17',
                         'yoyo-19',
                         'yoyo-7',
                         'zebra-10',
                         'zebra-14',
                         'zebra-16',
                         'zebra-17',
                         'elephant-1',
                         'elephant-12',
                         'elephant-16',
                         'elephant-18',
                         'goldfish-3',
                         'goldfish-7',
                         'goldfish-8',
                         'goldfish-10',
                         'hat-1',
                         'hat-2',
                         'hat-5',
                         'hat-18',
                         'kite-4',
                         'kite-6',
                         'kite-10',
                         'kite-15',
                         'motorcycle-1',
                         'motorcycle-3',
                         'motorcycle-9',
                         'motorcycle-18',
                         'mouse-1',
                         'mouse-8',
                         'mouse-9',
                         'mouse-17',
                         'flag-3',
                         'flag-9',
                         'flag-5',
                         'flag-2',
                         'frog-3',
                         'frog-4',
                         'frog-20',
                         'frog-9',
                         'gametarget-1',
                         'gametarget-2',
                         'gametarget-7',
                         'gametarget-13',
                         'hand-2',
                         'hand-3',
                         'hand-9',
                         'hand-16',
                         'helmet-5',
                         'helmet-11',
                         'helmet-19',
                         'helmet-13',
                         'licenseplate-6',
                         'licenseplate-12',
                         'licenseplate-13',
                         'licenseplate-15',
                         'electricfan-1',
                         'electricfan-10',
                         'electricfan-18',
                         'electricfan-20',
                         'chameleon-3',
                         'chameleon-6',
                         'chameleon-11',
                         'chameleon-20',
                         'crocodile-3',
                         'crocodile-4',
                         'crocodile-10',
                         'crocodile-14',
                         'gecko-1',
                         'gecko-5',
                         'gecko-16',
                         'gecko-19',
                         'fox-2',
                         'fox-3',
                         'fox-5',
                         'fox-20',
                         'giraffe-2',
                         'giraffe-10',
                         'giraffe-13',
                         'giraffe-15',
                         'gorilla-4',
                         'gorilla-6',
                         'gorilla-9',
                         'gorilla-13',
                         'hippo-1',
                         'hippo-7',
                         'hippo-9',
                         'hippo-20',
                         'horse-1',
                         'horse-4',
                         'horse-12',
                         'horse-15',
                         'kangaroo-2',
                         'kangaroo-5',
                         'kangaroo-11',
                         'kangaroo-14',
                         'leopard-1',
                         'leopard-7',
                         'leopard-16',
                         'leopard-20',
                         'lion-1',
                         'lion-5',
                         'lion-12',
                         'lion-20',
                         'lizard-1',
                         'lizard-3',
                         'lizard-6',
                         'lizard-13',
                         'microphone-2',
                         'microphone-6',
                         'microphone-14',
                         'microphone-16',
                         'monkey-3',
                         'monkey-4',
                         'monkey-9',
                         'monkey-17',
                         'shark-2',
                         'shark-3',
                         'shark-5',
                         'shark-6',
                         'squirrel-8',
                         'squirrel-11',
                         'squirrel-13',
                         'squirrel-19',
                         'volleyball-1',
                         'volleyball-13',
                         'volleyball-18',
                         'volleyball-19']
        return sequence_list
