# Supplementary material for: Design of dynamic ski motion capture and human posture detection model based on spatio-temporal Transformer and wireless device tracking technology
Source: PeerJ Comput Sci. 2023 Oct 6;9:e1618. doi: 10.7717/peerj-cs.1618 (PMC10588684; doi:10.7717/peerj-cs.1618)
Supplement: Supplemental Information 1 [file peerj-cs-09-1618-s001.zip › code/lib/test/parameter/stark_st.py]

from lib.test.utils import TrackerParams
import os
from lib.test.evaluation.environment import env_settings
from lib.config.stark_st2.config import cfg, update_config_from_file


def parameters(yaml_name: str):
    params = TrackerParams()
    prj_dir = env_settings().prj_dir
    save_dir = env_settings().save_dir
    # update default config from yaml file
    yaml_file = os.path.join(prj_dir, 'experiments/stark_st2/%s.yaml' % yaml_name)
    update_config_from_file(yaml_file)
    params.cfg = cfg
    print("test config: ", cfg)

    # template and search region
    params.template_factor = cfg.TEST.TEMPLATE_FACTOR
    params.template_size = cfg.TEST.TEMPLATE_SIZE
    params.search_factor = cfg.TEST.SEARCH_FACTOR
    params.search_size = cfg.TEST.SEARCH_SIZE

    # Network checkpoint path
    params.checkpoint = os.path.join(save_dir, "checkpoints/train/stark_st2/%s/STARKST_ep%04d.pth.tar" %
                                     (yaml_name, cfg.TEST.EPOCH))

    # whether to save boxes from all queries
    params.save_all_boxes = False

    return params
