# Supplementary material for: Design of dynamic ski motion capture and human posture detection model based on spatio-temporal Transformer and wireless device tracking technology
Source: PeerJ Comput Sci. 2023 Oct 6;9:e1618. doi: 10.7717/peerj-cs.1618 (PMC10588684; doi:10.7717/peerj-cs.1618)
Supplement: Supplemental Information 1 [file peerj-cs-09-1618-s001.zip › code/lib/test/tracker/basetracker.py]

from _collections import OrderedDict


class BaseTracker:
    """Base class for all trackers."""

    def __init__(self, params):
        self.params = params
        self.visdom = None

    def predicts_segmentation_mask(self):
        return False

    def initialize(self, image, info: dict) -> dict:
        """Overload this function in your tracker. This should initialize the model."""
        raise NotImplementedError

    def track(self, image, info: dict = None) -> dict:
        """Overload this function in your tracker. This should track in the frame and update the model."""
        raise NotImplementedError

    def visdom_draw_tracking(self, image, box, segmentation=None):
        if isinstance(box, OrderedDict):
            box = [v for k, v in box.items()]
        else:
            box = (box,)
        if segmentation is None:
            self.visdom.register((image, *box), 'Tracking', 1, 'Tracking')
        else:
            self.visdom.register((image, *box, segmentation), 'Tracking', 1, 'Tracking')
