# Supplementary material for: Design of dynamic ski motion capture and human posture detection model based on spatio-temporal Transformer and wireless device tracking technology
Source: PeerJ Comput Sci. 2023 Oct 6;9:e1618. doi: 10.7717/peerj-cs.1618 (PMC10588684; doi:10.7717/peerj-cs.1618)
Supplement: Supplemental Information 1 [file peerj-cs-09-1618-s001.zip › code/lib/test/utils/load_text.py]

import numpy as np
import pandas as pd


def load_text_numpy(path, delimiter, dtype):
    if isinstance(delimiter, (tuple, list)):
        for d in delimiter:
            try:
                ground_truth_rect = np.loadtxt(path, delimiter=d, dtype=dtype)
                return ground_truth_rect
            except:
                pass

        raise Exception('Could not read file {}'.format(path))
    else:
        ground_truth_rect = np.loadtxt(path, delimiter=delimiter, dtype=dtype)
        return ground_truth_rect


def load_text_pandas(path, delimiter, dtype):
    if isinstance(delimiter, (tuple, list)):
        for d in delimiter:
            try:
                ground_truth_rect = pd.read_csv(path, delimiter=d, header=None, dtype=dtype, na_filter=False,
                                                low_memory=False).values
                return ground_truth_rect
            except Exception as e:
                pass

        raise Exception('Could not read file {}'.format(path))
    else:
        ground_truth_rect = pd.read_csv(path, delimiter=delimiter, header=None, dtype=dtype, na_filter=False,
                                        low_memory=False).values
        return ground_truth_rect


def load_text(path, delimiter=' ', dtype=np.float32, backend='numpy'):
    if backend == 'numpy':
        return load_text_numpy(path, delimiter, dtype)
    elif backend == 'pandas':
        return load_text_pandas(path, delimiter, dtype)
