# Supplementary material for: Design of dynamic ski motion capture and human posture detection model based on spatio-temporal Transformer and wireless device tracking technology
Source: PeerJ Comput Sci. 2023 Oct 6;9:e1618. doi: 10.7717/peerj-cs.1618 (PMC10588684; doi:10.7717/peerj-cs.1618)
Supplement: Supplemental Information 1 [file peerj-cs-09-1618-s001.zip › code/lib/train/_init_paths.py]

from __future__ import absolute_import
from __future__ import division
from __future__ import print_function

import os.path as osp
import sys


def add_path(path):
    if path not in sys.path:
        sys.path.insert(0, path)


this_dir = osp.dirname(__file__)

prj_path = osp.join(this_dir, '../..')
add_path(prj_path)
