# Supplementary material for: Design of dynamic ski motion capture and human posture detection model based on spatio-temporal Transformer and wireless device tracking technology
Source: PeerJ Comput Sci. 2023 Oct 6;9:e1618. doi: 10.7717/peerj-cs.1618 (PMC10588684; doi:10.7717/peerj-cs.1618)
Supplement: Supplemental Information 1 [file peerj-cs-09-1618-s001.zip › code/lib/train/admin/multigpu.py]

import torch.nn as nn
# Here we use DistributedDataParallel(DDP) rather than DataParallel(DP) for multiple GPUs training


def is_multi_gpu(net):
    return isinstance(net, (MultiGPU, nn.parallel.distributed.DistributedDataParallel))


class MultiGPU(nn.parallel.distributed.DistributedDataParallel):
    def __getattr__(self, item):
        try:
            return super().__getattr__(item)
        except:
            pass
        return getattr(self.module, item)
