# Supplementary material for: Design of dynamic ski motion capture and human posture detection model based on spatio-temporal Transformer and wireless device tracking technology
Source: PeerJ Comput Sci. 2023 Oct 6;9:e1618. doi: 10.7717/peerj-cs.1618 (PMC10588684; doi:10.7717/peerj-cs.1618)
Supplement: Supplemental Information 1 [file peerj-cs-09-1618-s001.zip › code/lib/train/admin/settings.py]

from lib.train.admin.environment import env_settings


class Settings:
    """ Training settings, e.g. the paths to datasets and networks."""
    def __init__(self):
        self.set_default()

    def set_default(self):
        self.env = env_settings()
        self.use_gpu = True
