# Supplementary material for: Design of dynamic ski motion capture and human posture detection model based on spatio-temporal Transformer and wireless device tracking technology
Source: PeerJ Comput Sci. 2023 Oct 6;9:e1618. doi: 10.7717/peerj-cs.1618 (PMC10588684; doi:10.7717/peerj-cs.1618)
Supplement: Supplemental Information 1 [file peerj-cs-09-1618-s001.zip › code/lib/train/data_specs/got10k_vot_exclude.txt]

GOT-10k_Train_000004
GOT-10k_Train_000013
GOT-10k_Train_000015
GOT-10k_Train_000020
GOT-10k_Train_000024
GOT-10k_Train_000034
GOT-10k_Train_000038
GOT-10k_Train_000048
GOT-10k_Train_000051
GOT-10k_Train_000059
GOT-10k_Train_000077
GOT-10k_Train_000081
GOT-10k_Train_000089
GOT-10k_Train_000093
GOT-10k_Train_000094
GOT-10k_Train_000096
GOT-10k_Train_000104
GOT-10k_Train_000107
GOT-10k_Train_000108
GOT-10k_Train_000120
GOT-10k_Train_000132
GOT-10k_Train_000170
GOT-10k_Train_000186
GOT-10k_Train_000212
GOT-10k_Train_000213
GOT-10k_Train_000222
GOT-10k_Train_000223
GOT-10k_Train_000240
GOT-10k_Train_000246
GOT-10k_Train_000249
GOT-10k_Train_000266
GOT-10k_Train_000268
GOT-10k_Train_000287
GOT-10k_Train_000293
GOT-10k_Train_000305
GOT-10k_Train_000316
GOT-10k_Train_000319
GOT-10k_Train_000322
GOT-10k_Train_000331
GOT-10k_Train_000334
GOT-10k_Train_000354
GOT-10k_Train_000361
GOT-10k_Train_000368
GOT-10k_Train_000382
GOT-10k_Train_000401
GOT-10k_Train_000417
GOT-10k_Train_000448
GOT-10k_Train_000454
GOT-10k_Train_000458
GOT-10k_Train_000466
GOT-10k_Train_000475
GOT-10k_Train_000484
GOT-10k_Train_000488
GOT-10k_Train_000501
GOT-10k_Train_000510
GOT-10k_Train_000512
GOT-10k_Train_000519
GOT-10k_Train_000539
GOT-10k_Train_000544
GOT-10k_Train_000555
GOT-10k_Train_000564
GOT-10k_Train_000568
GOT-10k_Train_000583
GOT-10k_Train_000587
GOT-10k_Train_000593
GOT-10k_Train_000621
GOT-10k_Train_000624
GOT-10k_Train_000625
GOT-10k_Train_000638
GOT-10k_Train_000648
GOT-10k_Train_000654
GOT-10k_Train_000669
GOT-10k_Train_000701
GOT-10k_Train_000709
GOT-10k_Train_000712
GOT-10k_Train_000731
GOT-10k_Train_000734
GOT-10k_Train_000737
GOT-10k_Train_000744
GOT-10k_Train_000746
GOT-10k_Train_000748
GOT-10k_Train_000762
GOT-10k_Train_000764
GOT-10k_Train_000765
GOT-10k_Train_000766
GOT-10k_Train_000767
GOT-10k_Train_000775
GOT-10k_Train_000783
GOT-10k_Train_000790
GOT-10k_Train_000829
GOT-10k_Train_000857
GOT-10k_Train_000859
GOT-10k_Train_000867
GOT-10k_Train_000872
GOT-10k_Train_000880
GOT-10k_Train_000884
GOT-10k_Train_000909
GOT-10k_Train_000915
GOT-10k_Train_000922
GOT-10k_Train_000928
GOT-10k_Train_000933
GOT-10k_Train_000941
GOT-10k_Train_000961
GOT-10k_Train_000966
GOT-10k_Train_000968
GOT-10k_Train_000971
GOT-10k_Train_000972
GOT-10k_Train_000995
GOT-10k_Train_001003
GOT-10k_Train_001010
GOT-10k_Train_001011
GOT-10k_Train_001019
GOT-10k_Train_001021
GOT-10k_Train_001035
GOT-10k_Train_001039
GOT-10k_Train_001047
GOT-10k_Train_001057
GOT-10k_Train_001069
GOT-10k_Train_001077
GOT-10k_Train_001079
GOT-10k_Train_001085
GOT-10k_Train_001088
GOT-10k_Train_001091
GOT-10k_Train_001104
GOT-10k_Train_001112
GOT-10k_Train_001113
GOT-10k_Train_001124
GOT-10k_Train_001128
GOT-10k_Train_001143
GOT-10k_Train_001145
GOT-10k_Train_001146
GOT-10k_Train_001148
GOT-10k_Train_001150
GOT-10k_Train_001154
GOT-10k_Train_001156
GOT-10k_Train_001157
GOT-10k_Train_001163
GOT-10k_Train_001181
GOT-10k_Train_001184
GOT-10k_Train_001189
GOT-10k_Train_001200
GOT-10k_Train_001225
GOT-10k_Train_001264
GOT-10k_Train_001288
GOT-10k_Train_001296
GOT-10k_Train_001298
GOT-10k_Train_001299
GOT-10k_Train_001314
GOT-10k_Train_001319
GOT-10k_Train_001329
GOT-10k_Train_001331
GOT-10k_Train_001340
GOT-10k_Train_001374
GOT-10k_Train_001384
GOT-10k_Train_001394
GOT-10k_Train_001407
GOT-10k_Train_001415
GOT-10k_Train_001430
GOT-10k_Train_001433
GOT-10k_Train_001453
GOT-10k_Train_001457
GOT-10k_Train_001471
GOT-10k_Train_001473
GOT-10k_Train_001480
GOT-10k_Train_001484
GOT-10k_Train_001489
GOT-10k_Train_001514
GOT-10k_Train_001537
GOT-10k_Train_001544
GOT-10k_Train_001545
GOT-10k_Train_001551
GOT-10k_Train_001558
GOT-10k_Train_001560
GOT-10k_Train_001562
GOT-10k_Train_001563
GOT-10k_Train_001570
GOT-10k_Train_001576
GOT-10k_Train_001604
GOT-10k_Train_001615
GOT-10k_Train_001617
GOT-10k_Train_001618
GOT-10k_Train_001619
GOT-10k_Train_001624
GOT-10k_Train_001650
GOT-10k_Train_001651
GOT-10k_Train_001663
GOT-10k_Train_001673
GOT-10k_Train_001685
GOT-10k_Train_001692
GOT-10k_Train_001700
GOT-10k_Train_001722
GOT-10k_Train_001731
GOT-10k_Train_001732
GOT-10k_Train_001738
GOT-10k_Train_001740
GOT-10k_Train_001742
GOT-10k_Train_001747
GOT-10k_Train_001759
GOT-10k_Train_001769
GOT-10k_Train_001781
GOT-10k_Train_001791
GOT-10k_Train_001794
GOT-10k_Train_001795
GOT-10k_Train_001818
GOT-10k_Train_001833
GOT-10k_Train_001836
GOT-10k_Train_001841
GOT-10k_Train_001852
GOT-10k_Train_001863
GOT-10k_Train_001865
GOT-10k_Train_001878
GOT-10k_Train_001898
GOT-10k_Train_001919
GOT-10k_Train_001923
GOT-10k_Train_001929
GOT-10k_Train_001935
GOT-10k_Train_001938
GOT-10k_Train_001942
GOT-10k_Train_001955
GOT-10k_Train_001964
GOT-10k_Train_001966
GOT-10k_Train_001982
GOT-10k_Train_002005
GOT-10k_Train_002009
GOT-10k_Train_002035
GOT-10k_Train_002068
GOT-10k_Train_002073
GOT-10k_Train_002076
GOT-10k_Train_002084
GOT-10k_Train_002112
GOT-10k_Train_002115
GOT-10k_Train_002116
GOT-10k_Train_002123
GOT-10k_Train_002125
GOT-10k_Train_002129
GOT-10k_Train_002139
GOT-10k_Train_002146
GOT-10k_Train_002166
GOT-10k_Train_002168
GOT-10k_Train_002176
GOT-10k_Train_002184
GOT-10k_Train_002190
GOT-10k_Train_002192
GOT-10k_Train_002211
GOT-10k_Train_002216
GOT-10k_Train_002233
GOT-10k_Train_002240
GOT-10k_Train_002247
GOT-10k_Train_002250
GOT-10k_Train_002252
GOT-10k_Train_002253
GOT-10k_Train_002261
GOT-10k_Train_002274
GOT-10k_Train_002276
GOT-10k_Train_002292
GOT-10k_Train_002302
GOT-10k_Train_002304
GOT-10k_Train_002305
GOT-10k_Train_002320
GOT-10k_Train_002345
GOT-10k_Train_002355
GOT-10k_Train_002359
GOT-10k_Train_002363
GOT-10k_Train_002374
GOT-10k_Train_002376
GOT-10k_Train_002389
GOT-10k_Train_002393
GOT-10k_Train_002400
GOT-10k_Train_002408
GOT-10k_Train_002418
GOT-10k_Train_002437
GOT-10k_Train_002440
GOT-10k_Train_002442
GOT-10k_Train_002454
GOT-10k_Train_002456
GOT-10k_Train_002465
GOT-10k_Train_002466
GOT-10k_Train_002474
GOT-10k_Train_002479
GOT-10k_Train_002484
GOT-10k_Train_002511
GOT-10k_Train_002514
GOT-10k_Train_002517
GOT-10k_Train_002523
GOT-10k_Train_002527
GOT-10k_Train_002534
GOT-10k_Train_002555
GOT-10k_Train_002587
GOT-10k_Train_002589
GOT-10k_Train_002612
GOT-10k_Train_002627
GOT-10k_Train_002639
GOT-10k_Train_002652
GOT-10k_Train_002693
GOT-10k_Train_002699
GOT-10k_Train_002716
GOT-10k_Train_002725
GOT-10k_Train_002727
GOT-10k_Train_002730
GOT-10k_Train_002755
GOT-10k_Train_002756
GOT-10k_Train_002760
GOT-10k_Train_002763
GOT-10k_Train_002837
GOT-10k_Train_002841
GOT-10k_Train_002856
GOT-10k_Train_002862
GOT-10k_Train_002863
GOT-10k_Train_002866
GOT-10k_Train_002877
GOT-10k_Train_002884
GOT-10k_Train_002886
GOT-10k_Train_002887
GOT-10k_Train_002907
GOT-10k_Train_002908
GOT-10k_Train_002909
GOT-10k_Train_002914
GOT-10k_Train_002920
GOT-10k_Train_002922
GOT-10k_Train_002936
GOT-10k_Train_002940
GOT-10k_Train_002944
GOT-10k_Train_002953
GOT-10k_Train_002961
GOT-10k_Train_002964
GOT-10k_Train_002996
GOT-10k_Train_003003
GOT-10k_Train_003004
GOT-10k_Train_003007
GOT-10k_Train_003012
GOT-10k_Train_003027
GOT-10k_Train_003028
GOT-10k_Train_003033
GOT-10k_Train_003034
GOT-10k_Train_003036
GOT-10k_Train_003044
GOT-10k_Train_003056
GOT-10k_Train_003069
GOT-10k_Train_003078
GOT-10k_Train_003079
GOT-10k_Train_003095
GOT-10k_Train_003096
GOT-10k_Train_003107
GOT-10k_Train_003108
GOT-10k_Train_003127
GOT-10k_Train_003128
GOT-10k_Train_003129
GOT-10k_Train_003132
GOT-10k_Train_003146
GOT-10k_Train_003155
GOT-10k_Train_003173
GOT-10k_Train_003208
GOT-10k_Train_003239
GOT-10k_Train_003245
GOT-10k_Train_003246
GOT-10k_Train_003262
GOT-10k_Train_003275
GOT-10k_Train_003283
GOT-10k_Train_003296
GOT-10k_Train_003308
GOT-10k_Train_003310
GOT-10k_Train_003313
GOT-10k_Train_003317
GOT-10k_Train_003318
GOT-10k_Train_003354
GOT-10k_Train_003379
GOT-10k_Train_003384
GOT-10k_Train_003396
GOT-10k_Train_003401
GOT-10k_Train_003423
GOT-10k_Train_003435
GOT-10k_Train_003438
GOT-10k_Train_003442
GOT-10k_Train_003444
GOT-10k_Train_003455
GOT-10k_Train_003456
GOT-10k_Train_003464
GOT-10k_Train_003466
GOT-10k_Train_003474
GOT-10k_Train_003482
GOT-10k_Train_003488
GOT-10k_Train_003502
GOT-10k_Train_003515
GOT-10k_Train_003520
GOT-10k_Train_003530
GOT-10k_Train_003551
GOT-10k_Train_003570
GOT-10k_Train_003571
GOT-10k_Train_003578
GOT-10k_Train_003583
GOT-10k_Train_003590
GOT-10k_Train_003593
GOT-10k_Train_003618
GOT-10k_Train_003626
GOT-10k_Train_003650
GOT-10k_Train_003652
GOT-10k_Train_003663
GOT-10k_Train_003690
GOT-10k_Train_003704
GOT-10k_Train_003709
GOT-10k_Train_003716
GOT-10k_Train_003721
GOT-10k_Train_003722
GOT-10k_Train_003724
GOT-10k_Train_003729
GOT-10k_Train_003756
GOT-10k_Train_003768
GOT-10k_Train_003782
GOT-10k_Train_003786
GOT-10k_Train_003788
GOT-10k_Train_003791
GOT-10k_Train_003820
GOT-10k_Train_003821
GOT-10k_Train_003827
GOT-10k_Train_003834
GOT-10k_Train_003835
GOT-10k_Train_003839
GOT-10k_Train_003843
GOT-10k_Train_003854
GOT-10k_Train_003856
GOT-10k_Train_003881
GOT-10k_Train_003899
GOT-10k_Train_003904
GOT-10k_Train_003906
GOT-10k_Train_003913
GOT-10k_Train_003937
GOT-10k_Train_003940
GOT-10k_Train_003943
GOT-10k_Train_003950
GOT-10k_Train_003972
GOT-10k_Train_003974
GOT-10k_Train_003978
GOT-10k_Train_003981
GOT-10k_Train_003982
GOT-10k_Train_004003
GOT-10k_Train_004004
GOT-10k_Train_004008
GOT-10k_Train_004012
GOT-10k_Train_004013
GOT-10k_Train_004030
GOT-10k_Train_004036
GOT-10k_Train_004040
GOT-10k_Train_004052
GOT-10k_Train_004054
GOT-10k_Train_004055
GOT-10k_Train_004057
GOT-10k_Train_004063
GOT-10k_Train_004068
GOT-10k_Train_004072
GOT-10k_Train_004075
GOT-10k_Train_004078
GOT-10k_Train_004082
GOT-10k_Train_004102
GOT-10k_Train_004103
GOT-10k_Train_004105
GOT-10k_Train_004111
GOT-10k_Train_004120
GOT-10k_Train_004122
GOT-10k_Train_004124
GOT-10k_Train_004142
GOT-10k_Train_004158
GOT-10k_Train_004170
GOT-10k_Train_004175
GOT-10k_Train_004181
GOT-10k_Train_004190
GOT-10k_Train_004193
GOT-10k_Train_004194
GOT-10k_Train_004199
GOT-10k_Train_004202
GOT-10k_Train_004217
GOT-10k_Train_004225
GOT-10k_Train_004229
GOT-10k_Train_004230
GOT-10k_Train_004234
GOT-10k_Train_004241
GOT-10k_Train_004246
GOT-10k_Train_004249
GOT-10k_Train_004255
GOT-10k_Train_004268
GOT-10k_Train_004276
GOT-10k_Train_004292
GOT-10k_Train_004293
GOT-10k_Train_004295
GOT-10k_Train_004296
GOT-10k_Train_004302
GOT-10k_Train_004324
GOT-10k_Train_004337
GOT-10k_Train_004342
GOT-10k_Train_004351
GOT-10k_Train_004356
GOT-10k_Train_004376
GOT-10k_Train_004380
GOT-10k_Train_004395
GOT-10k_Train_004398
GOT-10k_Train_004399
GOT-10k_Train_004408
GOT-10k_Train_004430
GOT-10k_Train_004439
GOT-10k_Train_004440
GOT-10k_Train_004462
GOT-10k_Train_004473
GOT-10k_Train_004476
GOT-10k_Train_004478
GOT-10k_Train_004481
GOT-10k_Train_004483
GOT-10k_Train_004484
GOT-10k_Train_004503
GOT-10k_Train_004513
GOT-10k_Train_004517
GOT-10k_Train_004533
GOT-10k_Train_004536
GOT-10k_Train_004594
GOT-10k_Train_004595
GOT-10k_Train_004607
GOT-10k_Train_004619
GOT-10k_Train_004626
GOT-10k_Train_004642
GOT-10k_Train_004646
GOT-10k_Train_004652
GOT-10k_Train_004658
GOT-10k_Train_004660
GOT-10k_Train_004661
GOT-10k_Train_004668
GOT-10k_Train_004673
GOT-10k_Train_004679
GOT-10k_Train_004694
GOT-10k_Train_004702
GOT-10k_Train_004709
GOT-10k_Train_004717
GOT-10k_Train_004757
GOT-10k_Train_004768
GOT-10k_Train_004824
GOT-10k_Train_004826
GOT-10k_Train_004833
GOT-10k_Train_004839
GOT-10k_Train_004843
GOT-10k_Train_004852
GOT-10k_Train_004862
GOT-10k_Train_004865
GOT-10k_Train_004878
GOT-10k_Train_004880
GOT-10k_Train_004881
GOT-10k_Train_004902
GOT-10k_Train_004906
GOT-10k_Train_004920
GOT-10k_Train_004950
GOT-10k_Train_004951
GOT-10k_Train_004952
GOT-10k_Train_004973
GOT-10k_Train_004983
GOT-10k_Train_004984
GOT-10k_Train_004990
GOT-10k_Train_004993
GOT-10k_Train_004995
GOT-10k_Train_005004
GOT-10k_Train_005007
GOT-10k_Train_005022
GOT-10k_Train_005024
GOT-10k_Train_005040
GOT-10k_Train_005046
GOT-10k_Train_005047
GOT-10k_Train_005058
GOT-10k_Train_005063
GOT-10k_Train_005072
GOT-10k_Train_005097
GOT-10k_Train_005098
GOT-10k_Train_005099
GOT-10k_Train_005108
GOT-10k_Train_005113
GOT-10k_Train_005119
GOT-10k_Train_005126
GOT-10k_Train_005146
GOT-10k_Train_005166
GOT-10k_Train_005191
GOT-10k_Train_005207
GOT-10k_Train_005255
GOT-10k_Train_005269
GOT-10k_Train_005280
GOT-10k_Train_005310
GOT-10k_Train_005317
GOT-10k_Train_005319
GOT-10k_Train_005334
GOT-10k_Train_005338
GOT-10k_Train_005339
GOT-10k_Train_005354
GOT-10k_Train_005364
GOT-10k_Train_005382
GOT-10k_Train_005385
GOT-10k_Train_005389
GOT-10k_Train_005390
GOT-10k_Train_005396
GOT-10k_Train_005398
GOT-10k_Train_005399
GOT-10k_Train_005401
GOT-10k_Train_005413
GOT-10k_Train_005415
GOT-10k_Train_005420
GOT-10k_Train_005457
GOT-10k_Train_005465
GOT-10k_Train_005488
GOT-10k_Train_005493
GOT-10k_Train_005510
GOT-10k_Train_005523
GOT-10k_Train_005538
GOT-10k_Train_005553
GOT-10k_Train_005556
GOT-10k_Train_005575
GOT-10k_Train_005577
GOT-10k_Train_005582
GOT-10k_Train_005594
GOT-10k_Train_005606
GOT-10k_Train_005611
GOT-10k_Train_005636
GOT-10k_Train_005639
GOT-10k_Train_005642
GOT-10k_Train_005651
GOT-10k_Train_005652
GOT-10k_Train_005653
GOT-10k_Train_005681
GOT-10k_Train_005686
GOT-10k_Train_005689
GOT-10k_Train_005701
GOT-10k_Train_005712
GOT-10k_Train_005716
GOT-10k_Train_005724
GOT-10k_Train_005731
GOT-10k_Train_005732
GOT-10k_Train_005734
GOT-10k_Train_005741
GOT-10k_Train_005764
GOT-10k_Train_005767
GOT-10k_Train_005788
GOT-10k_Train_005791
GOT-10k_Train_005800
GOT-10k_Train_005813
GOT-10k_Train_005816
GOT-10k_Train_005830
GOT-10k_Train_005852
GOT-10k_Train_005876
GOT-10k_Train_005877
GOT-10k_Train_005884
GOT-10k_Train_005910
GOT-10k_Train_005929
GOT-10k_Train_005943
GOT-10k_Train_005958
GOT-10k_Train_005995
GOT-10k_Train_006002
GOT-10k_Train_006010
GOT-10k_Train_006018
GOT-10k_Train_006021
GOT-10k_Train_006022
GOT-10k_Train_006040
GOT-10k_Train_006046
GOT-10k_Train_006057
GOT-10k_Train_006075
GOT-10k_Train_006087
GOT-10k_Train_006099
GOT-10k_Train_006115
GOT-10k_Train_006126
GOT-10k_Train_006129
GOT-10k_Train_006142
GOT-10k_Train_006161
GOT-10k_Train_006163
GOT-10k_Train_006193
GOT-10k_Train_006195
GOT-10k_Train_006204
GOT-10k_Train_006206
GOT-10k_Train_006215
GOT-10k_Train_006216
GOT-10k_Train_006220
GOT-10k_Train_006224
GOT-10k_Train_006232
GOT-10k_Train_006241
GOT-10k_Train_006247
GOT-10k_Train_006287
GOT-10k_Train_006300
GOT-10k_Train_006315
GOT-10k_Train_006318
GOT-10k_Train_006322
GOT-10k_Train_006337
GOT-10k_Train_006341
GOT-10k_Train_006344
GOT-10k_Train_006348
GOT-10k_Train_006349
GOT-10k_Train_006363
GOT-10k_Train_006366
GOT-10k_Train_006376
GOT-10k_Train_006378
GOT-10k_Train_006395
GOT-10k_Train_006402
GOT-10k_Train_006406
GOT-10k_Train_006412
GOT-10k_Train_006413
GOT-10k_Train_006427
GOT-10k_Train_006448
GOT-10k_Train_006459
GOT-10k_Train_006464
GOT-10k_Train_006474
GOT-10k_Train_006477
GOT-10k_Train_006482
GOT-10k_Train_006483
GOT-10k_Train_006496
GOT-10k_Train_006498
GOT-10k_Train_006499
GOT-10k_Train_006505
GOT-10k_Train_006506
GOT-10k_Train_006514
GOT-10k_Train_006533
GOT-10k_Train_006563
GOT-10k_Train_006569
GOT-10k_Train_006573
GOT-10k_Train_006584
GOT-10k_Train_006585
GOT-10k_Train_006587
GOT-10k_Train_006591
GOT-10k_Train_006592
GOT-10k_Train_006598
GOT-10k_Train_006605
GOT-10k_Train_006631
GOT-10k_Train_006633
GOT-10k_Train_006644
GOT-10k_Train_006651
GOT-10k_Train_006654
GOT-10k_Train_006672
GOT-10k_Train_006717
GOT-10k_Train_006728
GOT-10k_Train_006736
GOT-10k_Train_006740
GOT-10k_Train_006746
GOT-10k_Train_006754
GOT-10k_Train_006759
GOT-10k_Train_006766
GOT-10k_Train_006789
GOT-10k_Train_006796
GOT-10k_Train_006797
GOT-10k_Train_006817
GOT-10k_Train_006818
GOT-10k_Train_006849
GOT-10k_Train_006851
GOT-10k_Train_006855
GOT-10k_Train_006872
GOT-10k_Train_006879
GOT-10k_Train_006900
GOT-10k_Train_006912
GOT-10k_Train_006926
GOT-10k_Train_006936
GOT-10k_Train_006955
GOT-10k_Train_006968
GOT-10k_Train_006969
GOT-10k_Train_006979
GOT-10k_Train_006980
GOT-10k_Train_006984
GOT-10k_Train_006986
GOT-10k_Train_006991
GOT-10k_Train_007017
GOT-10k_Train_007032
GOT-10k_Train_007035
GOT-10k_Train_007048
GOT-10k_Train_007064
GOT-10k_Train_007065
GOT-10k_Train_007075
GOT-10k_Train_007077
GOT-10k_Train_007081
GOT-10k_Train_007083
GOT-10k_Train_007089
GOT-10k_Train_007106
GOT-10k_Train_007107
GOT-10k_Train_007131
GOT-10k_Train_007138
GOT-10k_Train_007144
GOT-10k_Train_007150
GOT-10k_Train_007168
GOT-10k_Train_007170
GOT-10k_Train_007177
GOT-10k_Train_007181
GOT-10k_Train_007183
GOT-10k_Train_007190
GOT-10k_Train_007208
GOT-10k_Train_007220
GOT-10k_Train_007223
GOT-10k_Train_007247
GOT-10k_Train_007273
GOT-10k_Train_007284
GOT-10k_Train_007289
GOT-10k_Train_007293
GOT-10k_Train_007294
GOT-10k_Train_007296
GOT-10k_Train_007316
GOT-10k_Train_007322
GOT-10k_Train_007355
GOT-10k_Train_007360
GOT-10k_Train_007362
GOT-10k_Train_007364
GOT-10k_Train_007388
GOT-10k_Train_007392
GOT-10k_Train_007403
GOT-10k_Train_007404
GOT-10k_Train_007426
GOT-10k_Train_007427
GOT-10k_Train_007443
GOT-10k_Train_007446
GOT-10k_Train_007461
GOT-10k_Train_007482
GOT-10k_Train_007489
GOT-10k_Train_007499
GOT-10k_Train_007503
GOT-10k_Train_007507
GOT-10k_Train_007515
GOT-10k_Train_007521
GOT-10k_Train_007523
GOT-10k_Train_007525
GOT-10k_Train_007535
GOT-10k_Train_007559
GOT-10k_Train_007566
GOT-10k_Train_007582
GOT-10k_Train_007586
GOT-10k_Train_007596
GOT-10k_Train_007616
GOT-10k_Train_007623
GOT-10k_Train_007634
GOT-10k_Train_007637
GOT-10k_Train_007643
GOT-10k_Train_007645
GOT-10k_Train_007653
GOT-10k_Train_007660
GOT-10k_Train_007661
GOT-10k_Train_007663
GOT-10k_Train_007672
GOT-10k_Train_007700
GOT-10k_Train_007710
GOT-10k_Train_007714
GOT-10k_Train_007717
GOT-10k_Train_007718
GOT-10k_Train_007737
GOT-10k_Train_007741
GOT-10k_Train_007746
GOT-10k_Train_007763
GOT-10k_Train_007769
GOT-10k_Train_007780
GOT-10k_Train_007803
GOT-10k_Train_007821
GOT-10k_Train_007825
GOT-10k_Train_007839
GOT-10k_Train_007848
GOT-10k_Train_007873
GOT-10k_Train_007877
GOT-10k_Train_007882
GOT-10k_Train_007894
GOT-10k_Train_007905
GOT-10k_Train_007908
GOT-10k_Train_007911
GOT-10k_Train_007914
GOT-10k_Train_007918
GOT-10k_Train_007929
GOT-10k_Train_007936
GOT-10k_Train_007938
GOT-10k_Train_007965
GOT-10k_Train_007969
GOT-10k_Train_007973
GOT-10k_Train_007987
GOT-10k_Train_007999
GOT-10k_Train_008001
GOT-10k_Train_008034
GOT-10k_Train_008050
GOT-10k_Train_008056
GOT-10k_Train_008068
GOT-10k_Train_008073
GOT-10k_Train_008089
GOT-10k_Train_008095
GOT-10k_Train_008101
GOT-10k_Train_008128
GOT-10k_Train_008139
GOT-10k_Train_008147
GOT-10k_Train_008154
GOT-10k_Train_008171
GOT-10k_Train_008180
GOT-10k_Train_008193
GOT-10k_Train_008194
GOT-10k_Train_008201
GOT-10k_Train_008212
GOT-10k_Train_008226
GOT-10k_Train_008230
GOT-10k_Train_008231
GOT-10k_Train_008236
GOT-10k_Train_008239
GOT-10k_Train_008241
GOT-10k_Train_008243
GOT-10k_Train_008249
GOT-10k_Train_008250
GOT-10k_Train_008273
GOT-10k_Train_008278
GOT-10k_Train_008291
GOT-10k_Train_008310
GOT-10k_Train_008311
GOT-10k_Train_008317
GOT-10k_Train_008319
GOT-10k_Train_008331
GOT-10k_Train_008332
GOT-10k_Train_008344
GOT-10k_Train_008369
GOT-10k_Train_008377
GOT-10k_Train_008386
GOT-10k_Train_008392
GOT-10k_Train_008396
GOT-10k_Train_008432
GOT-10k_Train_008438
GOT-10k_Train_008439
GOT-10k_Train_008440
GOT-10k_Train_008442
GOT-10k_Train_008443
GOT-10k_Train_008455
GOT-10k_Train_008471
GOT-10k_Train_008484
GOT-10k_Train_008490
GOT-10k_Train_008492
GOT-10k_Train_008499
GOT-10k_Train_008502
GOT-10k_Train_008507
GOT-10k_Train_008520
GOT-10k_Train_008525
GOT-10k_Train_008568
GOT-10k_Train_008587
GOT-10k_Train_008589
GOT-10k_Train_008591
GOT-10k_Train_008606
GOT-10k_Train_008612
GOT-10k_Train_008623
GOT-10k_Train_008628
GOT-10k_Train_008633
GOT-10k_Train_008634
GOT-10k_Train_008645
GOT-10k_Train_008656
GOT-10k_Train_008668
GOT-10k_Train_008670
GOT-10k_Train_008702
GOT-10k_Train_008714
GOT-10k_Train_008723
GOT-10k_Train_008731
GOT-10k_Train_008732
GOT-10k_Train_008734
GOT-10k_Train_008747
GOT-10k_Train_008787
GOT-10k_Train_008794
GOT-10k_Train_008805
GOT-10k_Train_008829
GOT-10k_Train_008837
GOT-10k_Train_008838
GOT-10k_Train_008853
GOT-10k_Train_008878
GOT-10k_Train_008879
GOT-10k_Train_008880
GOT-10k_Train_008891
GOT-10k_Train_008895
GOT-10k_Train_008907
GOT-10k_Train_008909
GOT-10k_Train_008922
GOT-10k_Train_008935
GOT-10k_Train_008939
GOT-10k_Train_008972
GOT-10k_Train_008975
GOT-10k_Train_008976
GOT-10k_Train_009002
GOT-10k_Train_009031
GOT-10k_Train_009040
GOT-10k_Train_009052
GOT-10k_Train_009056
GOT-10k_Train_009057
GOT-10k_Train_009066
GOT-10k_Train_009076
GOT-10k_Train_009103
GOT-10k_Train_009115
GOT-10k_Train_009117
GOT-10k_Train_009127
GOT-10k_Train_009137
GOT-10k_Train_009145
GOT-10k_Train_009150
GOT-10k_Train_009155
GOT-10k_Train_009156
GOT-10k_Train_009160
GOT-10k_Train_009179
GOT-10k_Train_009181
GOT-10k_Train_009196
GOT-10k_Train_009203
GOT-10k_Train_009216
GOT-10k_Train_009219
GOT-10k_Train_009222
GOT-10k_Train_009224
GOT-10k_Train_009229
GOT-10k_Train_009231
GOT-10k_Train_009235
GOT-10k_Train_009242
GOT-10k_Train_009263
GOT-10k_Train_009265
GOT-10k_Train_009280
GOT-10k_Train_009282
GOT-10k_Train_009300
GOT-10k_Train_009301
GOT-10k_Train_009329
GOT-10k_Train_009332
GOT-10k_Train_009334
