# Supplementary material for: Design of dynamic ski motion capture and human posture detection model based on spatio-temporal Transformer and wireless device tracking technology
Source: PeerJ Comput Sci. 2023 Oct 6;9:e1618. doi: 10.7717/peerj-cs.1618 (PMC10588684; doi:10.7717/peerj-cs.1618)
Supplement: Supplemental Information 1 [file peerj-cs-09-1618-s001.zip › code/lib/train/data_specs/got10k_vot_train_split.txt]

3784
8998
1631
8277
8358
2338
2988
8302
2662
2663
2825
7447
4781
2218
5860
2819
8075
5391
116
3606
7976
7941
1024
4519
1970
557
8579
6908
993
7204
1991
3674
8781
6840
5
3225
3763
8688
6778
5777
4794
2744
8126
3864
1733
2923
6829
683
2081
1831
2404
1459
2741
5972
7462
2654
103
2174
2989
2506
2766
5912
3295
3986
609
4895
6673
801
1098
1602
2490
8476
3186
4784
4270
1812
4226
2267
8873
6544
6112
2381
4752
753
3776
6511
6016
2559
7369
5866
563
7731
1105
5603
50
4238
2208
8725
4994
4719
1444
8807
7298
8760
8173
2332
4131
1065
8562
3992
4024
2188
9095
6765
1707
6105
6922
5362
1486
7898
4135
6574
998
6565
8127
8927
2544
4365
768
3535
3875
6808
2931
487
4451
2470
8111
3493
7338
8281
6390
1271
4373
3667
3494
3757
2966
7840
7827
3300
6261
4163
2217
6549
7236
9136
1857
6691
3470
6271
807
516
9311
6098
3144
8420
5425
5694
2643
6696
6072
7285
3781
903
8522
6092
5979
2622
2529
855
3420
3261
8953
7866
2492
3157
359
1520
2642
7452
759
36
8931
1744
4350
1089
9199
1889
1908
4868
4498
1968
3273
7413
4114
5584
4874
1427
5211
7618
1542
1353
8158
4168
3200
6345
8560
5619
5953
3158
8849
5831
1411
8103
6539
7397
1006
5450
3119
4274
5352
4571
2319
4976
902
1814
2651
3299
3398
982
2428
5793
1346
7057
3737
7329
4449
2110
7405
1773
958
3901
4127
8234
2994
7066
1289
2995
5871
3556
9085
846
2366
585
5516
5230
3481
2732
6658
7423
1855
6384
3554
5823
4948
7058
4667
5377
2503
7694
9191
9144
655
3409
62
8019
8970
2323
5750
3178
6548
7501
3280
343
2171
8397
1367
8611
6118
6603
7182
9048
7733
7141
3335
4845
5449
3467
6250
163
5168
2040
3609
8352
3426
8567
769
187
6151
6437
7028
3970
9146
5028
7492
1661
2815
2469
2563
3814
8430
4305
3479
5678
4132
1211
5459
4814
545
4556
238
2724
1260
2581
4632
4313
380
1209
5447
3032
7942
8943
806
2432
6130
4314
2131
9045
6531
5706
6747
7724
2017
3292
5469
2743
424
4233
8619
5192
4516
9324
3537
9152
8058
7526
8711
1949
5982
6702
7027
6388
7012
328
2130
452
306
7669
3134
5761
3703
44
4189
695
5224
9215
5644
3143
5443
2348
2328
4725
1418
7810
5759
7226
4535
4385
5397
7249
3204
385
2371
2738
3636
9033
2246
2680
6940
4310
2054
9250
9080
4568
5586
4469
2038
3410
7900
4332
6108
678
3319
9079
1054
4048
4751
1320
6890
7931
1398
4349
5299
5025
7932
5738
7787
4590
4020
1274
2488
8497
3372
8965
3219
799
3664
6500
7093
4362
6205
4244
5945
6434
2031
2684
6632
4588
8271
3232
5782
2904
7200
3632
5435
8203
3480
4786
7579
3351
1921
798
3646
3094
4359
1654
5975
376
5965
780
6738
3185
2133
6248
5996
2834
531
5688
2448
7925
7974
5924
6401
5778
6594
5442
8336
4522
3770
6340
6328
4946
4161
2954
2588
8465
2885
1606
5787
3407
3121
7310
1413
1932
4787
2579
3325
508
5610
6480
4290
479
3792
6628
2545
6972
2665
6730
3547
6845
3540
8993
1052
2235
8356
3403
8818
8260
572
4159
1180
5348
7948
2676
3539
4866
6422
8365
3217
1310
2059
9177
1419
2283
8892
8162
1212
6277
3725
7806
6149
7874
718
6888
7118
277
656
8763
8289
4759
5854
8659
3145
5981
1881
5799
6947
1609
6396
2631
318
2550
6132
1736
7816
4304
8133
6698
7779
7732
7642
7242
711
9262
8033
7440
1913
5480
5570
8594
8772
4654
8974
6128
6183
1071
8449
2142
2298
524
1695
820
4053
1856
8641
217
1063
9286
3152
221
5461
1270
2006
7164
1199
6951
5604
5400
5309
3498
6407
6661
7097
8165
5169
3852
7070
5702
4344
6648
6904
3272
7119
5795
2365
2659
353
5444
1924
2098
2972
6006
5865
8740
7856
5841
598
836
1147
931
8897
0
6049
1837
865
1871
6116
6831
5773
3587
303
1883
2163
3070
1308
7953
6909
853
7301
3279
123
7186
3194
5133
1931
4622
4891
5722
5693
8
2339
6596
71
379
4506
4370
1238
2707
3344
4254
8767
1726
325
4148
5438
5357
548
1332
6824
2290
2335
2594
2315
3389
3885
2621
4116
7412
7222
4894
8595
2000
4978
4721
6444
3796
9321
2236
6409
1523
1468
9249
8270
2341
2874
174
4502
4703
9034
9108
5451
2619
9158
490
6540
1466
2962
8771
2712
4539
1581
5638
9246
4308
4363
4647
4470
1636
1311
6560
7519
8027
9217
6364
3779
4822
3563
5896
6655
1524
2846
3137
141
1887
6567
8921
4671
6052
8445
8699
7349
3553
2117
7651
5034
5383
649
3818
9022
8414
1012
8159
5081
8571
4765
9135
4361
4073
9142
727
2835
8229
3989
4490
4923
5477
1638
3643
9044
2230
499
7166
3172
8431
8401
1470
6356
8817
927
4212
2152
3812
4949
1219
1538
3029
6481
9042
7775
7742
423
2085
7715
4541
9061
5916
7420
7406
7046
7808
4911
8804
6927
8820
3264
300
2979
252
4407
3383
4688
8504
6723
26
3837
2489
4137
8209
229
6490
2364
9016
1763
1728
338
8335
9063
2791
641
5454
4581
4548
2840
8508
3463
7231
7619
2560
1755
6201
165
6279
5806
6867
5890
2396
3416
1981
6073
5872
3045
4182
7607
4414
2998
6553
7139
5624
3666
723
5110
6932
8200
2222
8399
1041
4138
1594
3569
9253
393
7940
8004
1475
5393
1107
2597
878
9309
7576
5250
3142
2015
571
3921
1255
7080
893
2160
1355
82
9153
8583
4085
4644
7196
9165
3558
4550
6374
7826
8602
4146
9257
6083
874
8383
3731
3374
3653
8222
7344
470
1813
6871
7245
6866
3998
7433
276
1915
1988
8168
2518
2686
831
6143
5205
8718
1703
7729
2077
7983
8450
1195
9232
507
7989
6974
5828
8655
6679
5245
7783
5886
9098
6491
8782
3525
6542
131
8110
9186
9074
4933
9035
2607
2057
6273
2711
5829
3382
2696
3043
2048
619
2499
5295
1162
7807
3694
2194
3149
1940
7934
840
3592
8237
4731
1324
8486
8726
8573
2928
9078
2272
2564
1370
5911
7434
8026
407
7546
2004
5849
7887
3425
1118
926
3430
5902
2282
2334
129
1372
4842
6473
4382
1028
415
8269
6910
2796
3038
5735
5080
2852
6306
8842
9188
3637
1066
532
5485
2838
6753
9008
7984
2816
8819
7103
5977
5044
2064
2599
3249
6446
6638
852
1724
3368
892
3250
8258
7962
4300
1616
167
8855
2090
4424
879
5136
5350
2635
7828
8506
63
3847
3676
1705
6745
1263
5020
1888
7036
1033
3914
5433
3905
4641
228
4801
3766
8085
643
6914
3013
5657
3696
1590
8282
2403
416
911
3849
4215
1120
5490
296
2306
3140
3742
4819
6153
6414
760
3000
7498
7108
6429
3031
5314
751
3357
5808
7505
98
7652
4027
6257
1799
8577
4969
9163
2025
6061
4026
588
4961
4940
7152
538
706
2802
8983
3375
1246
6593
5837
1789
7939
4997
5939
2411
6133
199
7593
1702
5406
6082
2912
6109
100
8149
5470
2807
3362
5621
6019
9241
9268
7703
7967
5458
5492
6729
4577
106
3774
979
7082
4610
1853
9003
9292
2867
6262
2245
3460
1557
4796
2658
5769
6985
421
7990
3289
1540
9316
2251
6896
5947
4965
4480
963
9047
7824
3976
6210
7018
7179
5016
7789
6102
6828
7659
9109
9071
8115
7628
7110
16
7513
835
939
2351
2322
4945
560
6837
6094
6475
7901
3
771
8029
3135
8044
7127
3741
5156
7030
113
3747
7042
5232
5225
3002
4747
5379
4886
7192
4184
1896
1834
8689
3665
2957
6913
8009
4851
6420
828
8884
8815
3198
8008
194
6251
3303
3934
395
1285
4169
1648
1347
3600
4631
509
211
6230
7241
2219
2582
8353
7790
7583
9004
6942
1704
8051
2981
5511
6182
7088
1699
1222
6189
1528
5197
6221
7893
7773
8766
2942
8021
614
1786
400
133
556
5237
3727
1440
3873
8448
6285
8696
8800
4009
3386
4847
5685
9093
5895
6863
4260
8405
8417
7116
255
3223
4737
7852
814
710
1094
6103
5809
5882
6336
4974
1499
2806
3744
2664
2436
4482
8665
8918
1076
8676
5725
9248
4755
1447
9328
5500
78
2653
792
6854
6093
6172
3378
4492
5529
5476
3846
1391
383
4289
3883
2648
3265
2525
5402
4599
6870
6877
4413
2464
8519
2521
1839
5822
5664
7257
5375
6852
6764
5182
8914
3015
8509
3080
4562
8979
6643
8601
6096
4812
5246
7862
527
7849
6737
12
2468
7961
275
27
5932
3840
7341
4996
8564
2154
6138
7831
4442
757
4464
1170
2568
19
323
7675
3441
2067
9027
2486
4379
4744
1737
7563
301
3907
4742
6857
1221
9284
8458
2897
1526
5345
4423
6246
8578
3711
4986
4785
3997
7311
4788
8387
2041
2608
6031
3293
541
773
8473
2501
5667
804
483
1639
696
6060
5429
5762
1527
7342
6225
7895
381
8030
8362
4734
3526
9273
2039
5084
875
6905
8968
5275
3052
650
7509
232
2595
3631
1810
4355
8315
8908
1777
4834
3164
2336
1543
6212
8346
3024
3719
1242
6265
3133
6150
6358
3316
4089
1647
4629
7117
2596
5366
6371
2209
1428
1158
7648
8765
802
153
4639
3657
9320
3294
2617
5052
6305
3227
8784
5868
6716
1671
178
2703
954
3254
2262
5743
8647
6393
7706
6604
3728
6978
7474
8754
2740
6038
1491
8814
2080
2358
5944
1164
9259
4518
7343
5748
3897
923
5967
2677
3503
1202
4966
6634
1962
9096
9064
977
4049
1464
658
536
3402
8064
1309
259
8122
910
224
6152
7142
6070
8411
9214
9312
8325
6192
626
6025
6240
8708
4630
6777
1075
8906
408
9269
6236
9067
2324
156
3136
7878
7308
4335
2065
3845
4453
3356
1450
371
7219
5171
201
8642
2099
477
1603
8339
7430
3061
235
1133
8474
8653
989
4569
9092
8347
3102
1743
9086
5140
7438
1530
2460
7646
5071
5430
6944
610
2803
1448
4696
6156
4386
4248
4256
994
805
8011
8276
8999
4956
1712
2795
7553
6436
2158
9083
3184
5784
4428
612
5288
6222
1365
5074
6848
575
5213
2175
4240
351
2086
2656
5150
9255
8189
7735
1261
1344
4097
8674
2984
4235
5998
6488
537
1267
7486
7124
6245
7955
7337
5436
1194
209
1710
7906
4357
4139
5679
2584
2854
1004
8246
8586
5087
4926
6637
3197
7757
6502
1248
990
3928
2770
2751
1020
6426
6839
2671
3871
9212
4179
3394
10
5861
5316
6869
2985
8905
8559
4457
2480
2313
4100
6835
7799
7890
2785
5468
7302
5862
1803
3171
717
7053
1655
4489
2522
2921
8555
1984
895
8949
1305
738
7606
112
3042
1325
437
3167
3340
511
3689
8982
69
4421
550
8685
3147
8956
3166
7023
2014
3573
3880
4045
2069
6051
702
6664
8418
6181
4853
4166
7022
7418
3605
7172
5031
4589
7858
6586
6351
8334
7504
634
3759
1890
890
6959
5085
4919
2161
1191
256
3610
7079
3427
4071
7323
2982
7263
7444
4251
5846
4864
3649
4311
8120
4582
6373
2805
4872
4869
5867
2670
7099
30
8933
930
7919
7261
5289
7449
7772
3613
3196
474
205
841
2611
6185
3088
409
7239
5938
7871
1343
6705
1027
5596
2199
9113
5471
6134
838
8359
4061
1474
3229
270
4245
1979
1517
8652
4006
6137
4693
2528
6996
2926
5798
2477
2549
3341
6014
4479
2861
4208
5175
5174
5118
3736
5463
1588
2327
8380
7982
1058
4586
6608
7985
1822
3628
549
1811
2601
4608
2540
6659
3859
307
3767
8167
505
4366
5520
461
1933
2401
8106
2055
7844
8544
4797
7419
6686
7670
6039
5672
5141
6543
206
5252
4718
888
1601
3218
5114
713
4022
4419
6708
397
425
6612
5057
1729
4729
4080
1034
534
5598
9218
2424
329
4154
1597
109
8823
9038
8437
3307
128
8032
1412
7333
8762
8851
8865
468
3808
3064
8798
7052
7767
1086
2162
6566
2109
3439
6122
3642
7696
8610
5279
1808
8687
817
6066
3640
6015
7601
4855
6017
87
7071
7268
3614
6084
6117
6924
9102
2829
375
8724
2095
22
1541
2970
633
139
451
4521
179
1396
3876
5824
8020
426
4982
4172
190
4859
1455
3110
3323
9104
858
6719
6428
4495
8551
2141
3984
3066
67
4299
5821
8444
6581
6097
7090
7781
8944
3085
2114
5355
8901
1461
3301
422
7000
4820
5790
1379
7536
8736
8991
5241
1698
1294
1753
196
2987
8680
4144
8639
6441
8255
8156
3677
6385
6520
3760
6001
1144
5478
7394
8057
5018
4232
5235
6844
3111
8802
949
7843
573
2278
6801
7629
2714
5105
6946
2697
5315
1571
8677
2537
4374
3833
7820
3750
2033
6526
3884
8706
7195
3603
3001
6284
5873
5718
8576
8457
3589
5839
459
6342
8729
6933
607
6053
8228
3773
1805
6365
5142
6069
1389
9026
570
4614
5533
2821
1897
819
4060
5905
6842
5446
1277
4303
2836
934
1014
7822
7494
665
5881
3328
4664
315
1315
1462
8616
7725
5749
1730
8184
4567
5065
8867
1304
3669
9192
410
8177
6710
1210
2329
3911
1899
7686
3315
6180
3116
5341
4394
8337
9182
5715
2172
2782
3715
9195
7960
4890
8294
2337
8014
3353
7475
2193
8831
4200
4653
6196
6957
3063
8959
8973
6529
3457
5274
8002
6823
6154
5561
1780
9318
7657
1758
6503
7678
3274
1625
4327
3236
8575
4707
4331
1494
8756
3174
1074
8116
8295
3048
3752
6050
8003
9175
4674
1642
2556
6166
7165
8441
3990
1640
1778
7500
8304
1395
4315
5949
3364
242
5763
1036
2430
8131
411
6267
2045
6606
899
8065
5779
5616
2107
5408
2980
6310
5776
4328
821
3251
2354
7076
5313
79
3959
5677
7545
160
6790
6859
3659
6770
1106
8846
956
7472
2050
8099
4795
8053
9293
7037
1646
9307
5322
5332
2708
8977
917
2419
184
2105
1578
3923
5780
1903
2512
429
493
4972
445
8286
320
8300
617
3413
4459
525
5631
6314
5157
5300
8545
182
1031
4429
2495
1534
3099
3916
3738
535
2119
177
1838
2159
4099
8285
5172
8540
6020
7683
3073
3115
3087
2416
1894
5942
3597
5834
2007
43
1779
4174
2023
2546
2429
9006
436
4214
3693
5426
6767
5903
4368
2170
5051
7490
2859
5035
7835
5372
7122
925
3253
6338
8393
4093
5848
7588
2683
8049
5403
5894
8745
8550
2941
3484
9029
4461
8022
725
3030
1975
5623
2415
1957
6141
9278
3226
3062
5670
7326
8759
8496
6619
8187
8262
6199
951
668
2388
4698
8240
2851
871
4988
9084
9089
3162
1167
8244
5227
6461
2831
776
5010
5770
5282
3574
5102
1278
2281
5455
4628
4663
9119
7487
8746
4889
1175
102
2386
8940
5566
53
8833
1918
321
6786
6861
4358
2771
7467
975
4777
605
3543
2600
7584
9299
4530
7328
183
4761
7543
304
1196
4623
5519
1953
533
5989
7590
7428
6346
6162
1946
6260
4405
5676
8924
7171
8409
1866
6379
3411
2387
3051
7398
154
1185
6442
6004
1611
2165
9018
8323
616
3995
8952
1533
7853
789
4991
3675
7456
5752
175
7556
4195
907
2248
8467
1017
7968
3304
1666
4942
3867
4802
6357
4621
887
6213
5261
1336
521
8928
7864
4792
6742
157
1593
823
7235
5303
5633
1100
8047
5993
1460
6714
1630
6440
6307
3608
292
5974
8301
8342
2720
4583
2757
7315
833
4466
4236
1282
5273
2149
2380
8119
7167
5076
3596
2650
8980
3421
1356
1954
7823
1172
2226
1941
6136
7274
2256
4928
324
4410
4579
1061
7113
486
862
6956
2873
1465
6113
8225
8512
6806
272
6008
1241
88
5662
3555
689
8733
2812
7453
6282
420
2471
4477
7495
1445
594
6939
1564
8704
8590
7992
7374
5796
9298
4213
5713
5864
326
5513
402
464
608
1951
8640
3347
3459
4162
2690
7478
5856
5240
3022
602
5547
1798
1345
9276
599
3673
3277
1635
8625
1567
5928
636
5671
2896
3477
412
7575
4201
685
4760
1229
4275
8960
3123
4471
5941
3355
3999
7157
6354
6850
8783
1943
6769
7330
8721
8477
1381
848
778
6408
2644
5817
1441
1723
2144
2776
2368
367
8839
8749
5353
3148
9114
1233
9228
8857
2895
1286
200
6755
5125
5857
1657
7658
5000
942
7020
586
784
7078
6194
8658
8957
9325
1851
8911
7004
1186
8824
2999
561
7639
4316
5086
3187
7912
2624
9183
8487
5089
8475
7554
4031
6297
6059
5329
115
2058
7650
7121
2485
7805
2241
7713
4352
2409
1026
2745
4549
5124
5201
6556
6617
9091
3945
8402
5648
5257
4901
7750
6131
6027
6352
4625
1254
5498
3720
8261
3939
5576
3685
6713
8472
991
8354
5655
5997
1029
7506
2575
2990
4898
7402
3290
5388
6715
8235
5361
4970
1363
3338
9014
5358
635
1193
3705
6334
7666
5270
6368
8604
3564
1937
2481
1341
721
2100
3958
6551
3813
2592
7980
2357
8761
8910
8693
1204
489
4827
8024
7832
3895
9068
8067
1708
1111
8963
1902
9251
5719
9143
5537
9169
5365
1840
485
4456
1169
3271
6886
9140
7173
6003
1659
1807
8371
2439
274
3448
6623
347
2103
3400
2106
9073
8169
3687
3305
4416
8454
6635
332
2433
1944
6509
7770
1880
6610
9331
302
418
4219
1333
2350
8424
4883
6580
6722
1669
8470
2571
513
3810
7049
6332
7363
3532
8456
2097
297
8841
7180
714
1587
5234
7372
660
8503
1668
8847
1101
7275
3336
6460
722
7782
3947
502
4258
2132
1835
181
3841
427
3446
2551
8324
6963
4284
7297
7577
3399
9148
8213
5656
851
657
2446
6992
976
1108
2681
3237
8582
377
5969
5287
9209
8523
7178
7833
6175
2126
3023
5090
7491
6640
6077
2221
2780
1694
4094
144
3203
7123
749
3625
3848
980
2270
7819
3672
7689
7203
2718
1714
3802
3851
4224
7237
7998
7207
4106
9036
1046
5070
4592
6056
693
1328
3309
2629
2736
202
388
7886
4417
8786
8822
4035
5505
1192
4388
8941
5019
7538
6732
6389
5923
1405
3278
3917
1688
8374
443
4037
9099
5190
4177
9310
7747
4348
7197
4844
4998
5609
4345
29
3332
8648
4107
346
2577
3941
1215
8252
4706
2675
3790
7459
6164
1149
6687
582
3139
3882
4034
1861
4701
8757
8801
1823
4528
4789
143
4746
9234
3866
9245
1911
1366
4393
2061
1959
6967
3138
7382
6237
845
80
6911
7163
5229
4736
8738
33
8543
357
3193
7262
4448
6793
3321
7569
6411
7692
7340
1417
5847
3836
2678
1188
8727
8615
7417
5771
3170
8061
2935
8263
8257
6883
1276
1239
812
6258
3922
8117
3039
603
8554
7573
2787
3445
5115
3478
962
3961
6570
7722
216
2797
5154
2530
4904
2405
7542
4021
3252
5370
9302
236
4532
1361
3373
1716
2183
1583
3783
868
1687
8925
6198
8208
6367
7603
882
3469
1645
7654
1176
4231
150
7997
5456
7031
4375
8840
5634
6945
705
4774
3822
7148
1922
8459
6249
8713
6197
8599
6071
6756
1634
950
5640
7749
5920
6622
4783
7837
7479
7229
3919
1797
5272
8945
4908
5439
6903
5833
6930
8197
9261
1711
5483
4285
8852
7409
8971
7534
7792
2444
7496
8063
1665
248
3894
4585
66
4850
1240
7511
7524
9258
2075
3979
4714
7592
965
2919
1842
8013
4750
2344
6155
3468
31
2087
1599
1573
5883
7613
195
3749
644
2189
8779
8743
9005
8081
1040
7785
5820
8830
5495
4867
2710
491
7153
6217
4741
1761
5484
5474
6916
7252
1739
8930
6647
5198
4903
8488
7366
2774
2726
2385
7625
3179
8845
6600
399
6810
3447
6684
4915
8368
1867
2325
2101
1335
7734
7437
7025
4000
6897
1408
7154
5013
2204
9233
3817
1877
9161
2197
3390
280
1892
1612
7753
2801
7246
7909
6229
9314
8407
1436
3879
6432
5326
5327
8535
7910
7745
5545
7916
207
1783
6158
8517
7361
8070
6430
119
6146
4183
1083
7385
4497
9133
1686
3765
595
8046
4418
4043
2361
7915
9149
1717
1141
6375
1018
5602
1262
7485
9178
6629
3339
8934
4648
7988
6252
3440
864
5418
3874
7280
6191
8388
4323
6792
2232
7228
8684
7813
6187
6678
3177
3534
4953
4402
7739
6319
2414
8700
5946
8238
6917
4167
4618
2268
3081
1247
4001
8580
7636
3101
2195
1559
3714
7188
6028
7530
2828
1977
3238
2340
110
3247
7532
7541
924
1632
4487
6447
4944
6347
2285
8087
5452
91
1166
162
5185
7933
4743
1627
7259
8620
8207
5845
9011
5525
4269
4700
1824
8186
8872
8299
3957
8242
4558
6439
2666
6958
8112
5121
8806
6170
7688
3486
2082
7436
2778
1096
786
2206
5170
1443
6030
3312
9151
8485
6404
8498
2883
8961
2280
8341
2809
2445
809
8298
8643
8316
6853
1572
3215
3938
2249
6515
1337
8328
7712
1429
4117
5441
3230
4152
7225
3513
6953
1507
348
3639
5739
2673
1550
6301
1652
8453
204
6833
2200
5217
1854
4711
7368
4572
4032
7531
1013
3634
2875
6058
8307
7609
1766
904
667
5410
6578
3601
1664
3233
7390
8178
4486
4427
4876
9166
2772
6295
5001
5296
3371
6518
6327
854
8288
1912
5927
6202
5814
9032
1059
3214
6547
7038
5781
4390
6114
1622
4318
5803
5984
736
3561
6554
5045
4277
7386
9081
8462
2034
4955
2701
932
7758
7176
9205
3077
3803
3562
8054
7946
295
1843
7728
1629
7768
2971
431
9285
2513
1116
3656
4529
5758
6339
8398
816
4153
2536
1826
7870
8113
7730
7101
6555
9256
6774
1072
4578
2598
3604
5880
861
3350
3117
4685
4334
5165
7224
4066
4253
4447
3815
5038
253
3658
330
3967
6443
2143
7336
6135
2734
8390
4655
7800
1399
1173
5618
2822
4431
2443
1568
3909
1974
2496
4772
5164
2138
2864
3799
3924
4882
8245
1585
5528
5692
5730
5832
137
3175
2894
2062
2752
4028
2113
5411
2647
730
3758
1667
9303
6653
3698
3968
3053
503
2150
4645
2257
4627
8303
7966
8742
4692
5901
8547
2277
5546
986
370
4697
8712
4804
1182
6650
7290
3487
2814
5668
7567
5333
4164
3084
8896
3888
6537
17
6882
3531
704
1037
8866
5263
6758
3762
1393
3824
5112
214
1439
5700
8932
1306
5011
6928
5173
4098
1132
7352
4778
7723
1368
2390
670
2685
5855
1772
6380
3853
940
5424
6091
1748
5297
6572
8877
6874
430
5041
5267
7448
620
9112
4294
1432
72
130
7920
4597
6614
8889
3697
1895
3462
2616
4791
7846
8372
428
6559
8326
9211
1525
5980
7888
3331
8118
7899
615
7377
791
5930
6627
8322
1138
770
8460
5100
8274
8350
6316
2893
7594
9236
5082
8150
1986
1909
8902
2145
3617
3501
7
2426
5056
8016
2702
5360
8135
8385
8378
8018
8574
720
8893
3021
1978
4782
1816
2083
4051
1446
5870
9097
8006
4222
8287
686
1377
611
8153
4808
1536
679
4096
3891
4884
432
4615
8988
5560
3451
5589
3514
6169
1414
3244
1490
7100
3588
690
7317
4171
2266
6800
2793
5151
6977
8188
8752
5815
5116
263
3311
289
3392
5755
1022
5548
9319
8937
6011
7632
5328
4141
5407
520
7305
526
3645
1859
2520
3523
8629
7304
8881
3076
4005
8329
2205
2214
6925
8691
4136
8883
974
7952
3965
5887
7964
7189
2406
2783
8086
405
6568
5147
2021
4727
7674
1600
5078
2949
6624
6541
8986
5740
8500
3591
4434
398
983
7544
1478
4570
6012
465
9330
7206
808
8737
2356
4959
8812
3599
1420
1721
5897
8422
2
4023
2739
3619
8797
5496
8951
8181
6893
9254
1809
5682
4309
6929
2742
5988
3363
4493
8434
4210
1503
1876
5094
4600
4936
4798
3933
5216
646
3098
8773
4076
5335
3746
3327
47
4602
8636
4129
363
6417
7416
9025
4377
4766
2779
4151
9046
7860
3154
3476
7620
2052
1752
7199
4412
8882
2463
339
56
4821
7555
6558
1905
5258
4205
3580
6735
1023
4511
3850
161
7395
2532
3349
7055
7387
758
1907
3006
659
815
1961
6902
7668
4708
1904
4433
5159
6816
8664
6918
1016
6513
7314
7480
9313
716
3395
6843
918
4329
8593
3404
5212
837
480
8524
1342
7414
288
8863
3352
1628
135
3314
2181
8650
5915
8078
6812
1375
906
5635
7126
1387
7458
6119
5591
3795
1531
95
1960
7522
898
4921
2623
6268
7063
1326
9075
2505
7400
1284
2951
747
6466
1357
6493
7320
5892
576
5107
5559
97
2583
6361
8843
3509
7892
6086
1476
4612
4267
9094
7050
6048
8382
2227
284
2898
3221
2353
2157
5990
5810
3581
7279
6188
7859
3549
5539
2022
630
2500
5111
6561
5127
5569
6123
1338
8605
3491
4187
8220
7334
9213
3067
6997
2853
4735
4372
5954
6662
2207
973
3361
960
6350
7431
8076
1129
750
7194
2300
6590
5893
6889
3125
8788
7286
3472
8164
7693
1469
5563
4773
3210
6324
3113
9070
3638
7551
2541
3506
5138
4069
7198
7560
3306
6100
2932
1741
14
4672
7564
8748
8874
3804
3678
2610
1358
42
5176
9326
8464
1038
2993
3017
9072
32
4809
4364
2808
4125
152
7299
5431
6178
793
9120
8410
4963
772
6954
3014
6881
286
553
1948
6398
6255
3057
8646
6176
2700
5663
6683
1281
6013
8799
7635
9289
1885
442
2225
6294
5054
2674
7884
8730
8216
4203
1488
7111
3623
7950
1971
3248
2900
1553
472
3865
7796
6937
4591
8098
5208
294
5627
5691
5687
7149
4879
3624
7005
2773
3112
9185
1633
7830
5101
8707
8469
4678
4860
700
5527
9194
2794
5068
1177
4282
6492
5859
5029
5123
522
5048
7230
2104
6642
6731
2717
5149
2043
9059
5277
844
5515
6706
3651
9105
7671
2880
3607
6410
2508
8463
2394
1916
1125
5343
3322
5307
4547
1589
8478
8899
2955
8028
4058
2781
8715
1272
4474
4863
4367
49
8844
5605
8671
6743
4281
1874
2626
2516
258
5249
6186
7958
5432
3801
6288
4732
9121
7558
6819
7508
584
215
5036
4261
8978
5228
647
4657
2591
5931
5088
9204
929
4381
5421
2965
5050
6495
5033
4799
959
1232
5811
317
7705
3842
2178
7187
1373
7112
2694
8627
8493
3991
7441
6308
6462
3406
7673
8660
2902
752
1025
849
7682
6982
6652
3612
298
5148
4873
3414
1693
1458
327
2016
5002
6768
7016
5583
3270
8232
7158
7981
4676
4675
2164
8360
6709
8143
365
4062
4527
7928
9009
6228
5818
2533
9305
8887
55
2507
8870
6649
5158
76
5595
6693
5306
8666
3020
7527
3082
6304
1591
6145
6868
7205
9107
1165
6773
172
1993
4176
8400
4611
7589
5386
6095
6335
1561
5963
7393
3681
2037
4968
7451
3360
7466
8361
4455
4064
5422
1689
3977
7269
362
4178
4145
6127
5162
2399
9225
7068
794
1348
7736
444
6081
5298
2026
2543
9087
7425
3730
8468
2641
7529
1720
6377
5851
7956
3150
3785
6485
3611
2869
8510
4775
4463
1251
9124
6873
3391
4118
7051
3213
3668
5347
8452
6289
5840
478
3522
453
3376
6190
3342
2237
2870
5178
5567
5952
6919
3005
134
3397
8539
6822
5264
3288
5962
8421
6744
8608
4656
1802
4271
1043
8211
2196
5260
3789
7211
7571
7834
5680
2047
5502
3369
3437
3286
5517
3912
1442
6961
2191
2417
9088
5155
6813
4520
7375
1224
811
1891
3748
4123
2789
5305
8419
7248
9237
992
4038
4499
2060
850
2669
7612
9290
2526
1287
4160
4633
7125
742
4534
2407
4555
8764
4722
7721
3205
6657
1214
3754
6080
4593
3018
8792
2294
4450
7701
127
7069
6243
8025
4010
8632
4715
5284
4574
726
4252
4561
7354
299
6088
1090
5012
5684
3489
4888
1584
1969
4846
2915
6804
2775
7306
9306
5231
7740
4283
953
6725
8290
1504
1539
8885
138
3764
1256
257
335
7060
5986
9323
4740
8994
4140
6807
8254
3963
9297
2102
9207
4910
8709
4411
1672
457
8037
4932
3679
2362
8592
495
1608
2155
7411
2881
9244
37
6535
8219
4505
8635
1928
8384
2570
8996
7610
2128
8728
6656
6681
2070
176
9062
514
1796
4039
6838
2462
230
569
5521
4637
4939
4420
672
3807
447
1656
3297
8858
2118
6309
1926
481
1509
1228
1787
5978
8678
3951
2929
4980
5039
4713
7002
151
5536
8148
3823
2299
142
7067
2372
3761
9
2265
5747
2764
724
2913
3151
4525
6370
4247
5494
629
3621
7371
1999
6704
3734
2698
4691
6938
8415
6353
6750
9077
2679
2478
7321
6611
4007
5772
6416
2264
8348
2672
6546
754
6934
8546
4404
592
4748
6625
7944
2377
6
8929
8275
4524
3660
8710
419
6878
8313
7460
8753
2917
6891
6663
4918
7129
396
7256
3500
631
5585
8343
2695
6168
6292
3176
5092
5160
3701
9021
7221
1216
1438
3471
2318
8923
6223
2182
7621
8514
9010
8987
1252
1972
1872
1715
8205
6463
8138
8989
5661
2890
565
2427
8946
1303
3718
6000
3620
5276
9260
1467
6173
7641
7520
5061
4677
5757
4400
2620
2719
8995
2079
1683
8141
7754
5744
2952
7568
7457
5368
1510
1513
3072
1456
9164
3163
3035
6111
5042
7161
1401
1084
8000
8531
5404
6550
8379
9141
8681
7752
6394
7011
3739
8253
978
4771
6024
4828
7959
1649
1727
7073
8349
6952
661
7283
3159
2590
3496
8741
3969
2956
4565
920
1830
8558
1930
6677
6825
8256
7454
4710
1768
3753
5292
1397
2733
946
6711
3242
4929
5006
3202
2295
2746
1293
2124
5405
4065
818
7464
1820
1312
6994
6920
261
987
6120
3109
2986
4338
7774
5122
1364
8969
6712
8161
7595
5940
1566
6419
4432
6047
4749
6076
1161
8217
674
8494
3688
2447
4704
969
7477
1160
3243
4979
9288
6860
1662
6171
225
5143
313
8327
3385
7626
3103
4401
6794
5600
5043
7664
6830
4452
3980
5875
4635
5756
3329
1751
8108
4817
1989
1237
1893
2848
8875
4981
5417
4134
877
6688
3545
4943
5615
2476
1684
7396
1171
3415
3644
340
6630
8284
3256
7240
5371
3405
2108
6360
1734
5612
8638
2343
1103
6809
3055
188
8031
3124
3683
4537
988
2297
4893
839
4467
5195
4041
6457
4441
6472
4912
6884
5922
7014
1660
1595
6752
4554
1292
2709
3800
1980
8775
6392
6263
7214
5219
282
309
6685
6311
4092
18
7570
5543
4081
2515
6278
8690
5294
6184
5215
9130
6720
250
7250
639
3567
7841
2636
4067
8446
5703
8609
2586
7695
1253
6701
7930
6317
5921
7719
8501
7312
4110
6219
4552
5059
4088
7975
9132
6054
692
3412
4079
6950
5281
8321
3877
7614
4188
2223
239
4745
6875
7096
5571
4403
2640
1845
6690
1825
4157
314
4682
8825
8093
7215
6465
99
8077
4206
366
1208
6043
4640
5475
4985
1351
3090
5625
7307
8466
2003
8854
218
1500
2293
1847
5032
2147
866
3710
2552
1749
6692
3926
4112
6458
735
9171
60
9304
6726
2630
2882
1178
1151
4922
4662
173
7233
1776
4113
2423
2425
4343
970
6372
1009
6607
3068
8435
6423
3126
4813
1709
1201
7104
5620
3932
3366
5023
5079
627
290
779
5572
5233
1392
4975
8534
8210
2269
2475
2562
905
4546
267
3536
8538
449
101
7367
2722
4605
7356
6781
8537
8697
6820
8340
8926
2349
2259
6545
8100
8395
2258
2911
3946
1406
8683
8296
5579
2177
8264
1425
957
3647
515
5342
8363
2449
1001
2937
3452
5574
4319
9184
8381
945
6876
600
5714
4871
8532
8856
392
2018
369
5711
9230
5304
7266
1681
7829
2309
4683
8938
2255
6159
3207
4651
2029
4341
5106
5794
9024
4712
2434
7151
7359
6431
1290
5918
8705
5554
8876
7415
6290
5373
3805
2950
2331
6772
8997
6576
2307
8515
4033
3428
6487
6595
45
5792
333
2383
3388
666
460
943
364
8223
8221
637
6218
4108
5381
4649
5096
1614
8768
5095
3809
5030
984
3538
5120
2498
5222
5613
5486
241
5707
9227
4109
7771
728
3671
9327
1230
9270
1070
8565
4769
7056
5654
1793
5956
7883
1362
5479
8769
8821
8320
1901
1994
2461
5552
389
2839
6467
2762
4763
3499
1487
7599
4488
3241
8272
1131
4496
7006
7265
4897
2747
6618
5291
4563
1939
6369
8548
5526
9030
5349
8433
1477
4265
9200
3878
462
6846
4806
3519
6798
5464
5179
546
6044
8114
7216
6276
1495
494
8146
5434
856
8403
8071
5544
3337
1546
2824
1718
6009
2042
251
3330
192
3797
394
7814
7699
4659
4689
4156
7903
9054
7332
7811
1119
5531
6782
5210
8412
2633
7924
4624
8314
5666
3240
2310
4262
8160
4553
8196
2661
7213
7455
7399
870
1227
1226
781
937
6343
2578
2892
2792
5696
6865
6455
8312
5193
6026
5251
3787
4460
4687
7923
1140
9106
796
2482
9170
8695
2749
6734
4825
114
827
390
7611
7484
1249
7727
955
579
3629
8915
2958
885
7227
1424
4810
4604
1535
774
7518
5428
8233
2645
2167
6484
3855
1502
4861
2333
2973
4829
1906
3966
476
9023
6960
3483
2748
5891
8174
7702
8948
5324
4396
1605
2823
7348
7347
5933
310
9082
916
203
4239
5976
6200
6435
4425
787
1121
6034
39
3104
5961
5507
5785
1463
7339
1575
7801
5445
8283
5951
6995
999
5163
6023
6536
5850
3524
3528
4508
6674
2939
8227
4598
7550
8495
8622
1152
4538
1318
739
8202
1552
5236
3576
4699
9238
1879
433
5587
1678
8552
6445
7971
6880
7476
7282
7271
6489
8091
9287
7351
1765
5286
6921
542
1762
8553
4987
894
3622
7855
92
3131
4811
6517
4510
733
4954
1360
5669
2842
8107
5646
5968
1827
7709
8521
5807
5321
9239
5501
3745
4437
1586
5265
7917
1607
6074
7061
1580
8694
8461
4573
618
9173
5243
435
8770
2421
7450
3870
8308
2605
2934
9240
6887
4512
1198
7585
7691
7738
2843
8423
6971
7854
86
9128
4298
622
6579
2203
7716
1265
1174
7380
623
8936
4306
8082
4312
8661
5753
7243
2768
8155
85
4143
3047
8479
7809
2833
5555
7578
1637
1936
8130
5549
8062
7143
5522
8966
5614
8105
8719
7655
7502
8268
5760
6695
5565
7615
9226
4870
4507
3160
4835
1598
4422
5248
7867
1078
5015
6660
1676
6391
5351
7184
6280
5936
6124
1327
2906
269
8292
8809
5167
8142
8204
2713
1910
2930
2494
5592
7384
7726
5727
1735
5710
5518
2491
1410
4989
5183
8777
6562
4947
3692
384
1097
5209
3723
7272
6895
2459
543
8621
5394
6211
2074
1511
2524
7776
5055
7191
6207
7922
281
8436
2918
3141
4800
6323
7631
8903
3735
5301
3975
2800
7963
105
1920
7391
4909
1754
4816
5145
5139
5268
9317
8631
4346
7318
136
3993
1220
2151
308
7483
3071
1339
3777
8191
5378
7087
1056
7465
5608
6564
2754
2687
1596
5376
1512
566
6382
1757
8035
2296
4264
1053
4716
8518
254
6253
7132
8557
3490
9267
5473
2412
7539
7136
6670
891
1323
1217
2879
9118
1259
2317
7033
2467
6665
6244
2180
2140
7098
4150
547
4307
1725
2737
8549
8195
1245
6286
935
1756
1701
1626
7379
3492
3717
5802
2817
1234
1005
4101
21
2576
4650
3381
1030
2844
1641
936
2729
6469
8913
5994
341
4083
5152
3380
8739
6615
3829
164
7927
4779
4216
8528
3641
4606
2769
6970
8850
4971
5489
2008
4564
8682
7784
5768
9252
901
438
3577
2765
5904
664
3348
6298
3602
2502
8617
7684
5805
4126
2451
6906
7234
9243
3778
1087
9053
5026
2504
5283
2820
4242
797
3925
1383
8750
7861
1403
6973
7617
3065
5395
4347
8144
2688
6527
8597
8673
7327
6331
1422
7115
244
7013
2092
54
7970
5742
4823
8588
2938
3060
4149
2375
6616
8803
1555
4369
1380
3011
6144
3367
7370
1995
2602
985
8785
8480
9125
1927
3269
3771
1032
7378
5726
2731
2020
6727
8793
523
6036
58
7993
5512
5049
2721
8482
673
7937
1168
4472
8247
7287
9017
6421
9190
3584
1819
1792
2810
6033
6749
7677
981
7160
4726
1886
7845
6975
7422
4613
4501
2569
4263
3206
4133
2420
3706
8894
2263
5774
4925
9180
8888
2945
2091
1873
6303
729
2156
3267
1860
6597
4930
5253
938
580
5825
166
8198
6892
8701
74
7094
8954
3156
6140
4279
2229
5466
8413
7105
8192
2632
7638
9308
8530
832
4643
2201
3268
4322
6510
2967
262
403
1258
8828
5838
8529
2788
237
3838
1291
4056
5628
7281
6476
7935
2850
6041
2013
4016
4576
5312
6827
6321
8669
830
1519
2750
6106
6993
6235
5899
7313
5331
4371
7086
8600
2660
5409
3465
5499
6231
5745
1801
5337
4468
1451
4192
1275
1114
4960
8860
3900
6468
1505
8868
5588
3858
1947
2565
1472
243
6583
7085
5374
4291
4426
492
2311
8305
3662
8780
7488
3890
5005
4680
7358
9116
4397
5999
7902
83
3566
2134
8942
4767
6601
1745
5736
5254
8017
4015
7690
3798
8947
1067
7945
590
2547
2535
64
2053
5359
2493
6669
7473
6147
7175
6983
5196
745
2657
3497
697
3161
7528
2239
5991
3201
7681
5189
2959
2044
8917
2046
6313
6333
5318
4301
2213
2933
4121
3903
4392
7889
5323
1055
707
3857
518
6078
5134
6645
9138
1592
680
4446
7943
3461
3887
5601
2321
6621
558
4914
913
5637
6453
8511
4531
1218
5508
2603
6802
8426
8297
2947
5971
6552
5262
5935
782
7435
8357
6139
1136
5008
3585
3627
5356
2997
2347
881
4849
8808
8351
4017
2010
6836
4391
3630
3712
2969
5238
4333
2301
4406
1236
1050
1864
8408
8251
8795
5879
3365
7481
8206
2452
1767
8859
124
3948
4444
8962
4438
5003
8428
3105
5117
1095
8755
7881
3097
4877
155
1917
2455
6042
337
6724
6045
8483
7135
2242
4566
1679
834
1746
795
3548
2314
2036
4046
9129
7084
5091
2413
8170
5775
1817
529
813
2916
5130
126
1243
2370
4831
9122
3010
5104
2613
6761
5340
3512
6283
2346
653
6121
2615
7421
1869
1002
8834
2991
8992
632
1093
4543
645
2352
4115
373
1483
6966
8598
3896
3434
5987
8318
1815
1223
1548
6885
5073
6330
2573
1369
4095
1431
2185
5766
1301
7258
8048
7598
2847
1996
2378
8561
743
6381
271
1956
7439
7134
6636
5804
1858
6214
4730
8536
1203
3118
9202
1875
5885
168
5898
4014
4186
3346
3041
5558
9296
8157
4339
3234
2604
6803
5387
5590
125
2173
8012
8005
4858
651
372
378
8366
6299
1449
7793
8541
3235
8043
3086
3983
6949
4690
6494
8406
7408
350
7021
8224
7044
7662
6697
7679
169
528
7029
2790
7432
7602
8333
1582
1378
482
9279
8015
4514
3542
628
5053
6699
6227
2094
1621
847
3598
2728
7276
6620
8345
4278
4059
9058
4173
8134
1997
3182
3224
8129
5109
4494
189
7640
180
2963
1123
5593
3263
4185
7140
8990
6320
9275
4601
4854
5907
1135
8083
5964
7788
1992
8069
9174
6160
35
8572
2865
46
3952
6418
2510
5783
3816
2715
3930
2548
5204
708
7756
3825
777
3550
3929
5440
6751
7764
4070
7331
3743
9131
9206
3828
23
41
4197
234
5723
7622
8832
2169
5599
2976
5266
1967
90
822
2538
3169
6771
7442
498
4967
5580
7581
7680
4728
1115
1064
3106
6266
4415
9294
5597
7059
197
7218
6948
5690
1653
4485
4019
3370
919
1330
6085
2078
5427
4545
2435
8862
3633
8145
5221
1388
5913
8140
7471
7156
6989
1190
6832
2830
4387
3454
7469
2910
4526
5187
2410
9223
4681
1300
7407
6523
3616
6894
7253
4515
5874
5448
7137
7957
1130
3092
7054
3516
5797
1000
4336
9090
6403
7255
8919
6522
6760
8898
4803
374
8686
3985
7045
3475
6065
7991
1409
7851
6671
6090
5826
7857
1155
8964
1117
7072
6064
2497
4899
2397
3189
2369
5027
5754
8950
5617
8391
914
6264
279
6174
5184
3733
5278
2924
567
7994
352
8084
2148
2723
3359
70
1870
7708
220
3994
9013
3191
9220
4155
5717
1110
2198
785
5325
4770
4250
52
4634
9037
601
8036
7996
2483
7232
8675
8836
1279
5346
7676
6104
1515
4603
5607
5144
2628
68
440
3586
3083
4830
4378
7762
1134
4542
7850
6296
4011
8751
4776
7954
7102
5697
2032
5729
5017
6962
2051
1092
9019
2759
8581
8618
912
2382
4892
8447
8176
5491
5695
5504
1060
578
4320
2379
7649
8416
1613
5344
7512
7865
3037
6689
6557
1569
5955
3707
9168
8566
1775
5950
6943
7804
434
6179
1142
7947
6456
6291
5789
6538
9134
3049
5075
5161
1623
948
6302
6063
7516
117
506
3302
7146
355
1081
2827
1496
2574
6167
3183
4287
5482
7319
7277
3860
3443
3298
8364
3826
7254
2360
5093
7039
6325
2567
4443
559
2625
4228
8967
6405
1674
3936
4475
8556
8585
896
3713
6259
4297
6718
2392
2279
4927
1283
2860
7665
663
596
6293
6805
2811
7383
8306
8330
3153
2153
2618
2441
3615
8092
552
5285
8124
9247
5530
8175
6242
5660
3433
1610
1832
3892
3862
640
2127
4196
3495
7217
5206
4836
7759
800
4227
3699
9055
5665
6826
7463
9065
4720
5069
3453
3358
6532
5970
7921
4087
1547
3424
8040
7995
6787
9069
8716
2561
8199
1479
2767
7818
7145
604
7597
4896
9281
4666
185
7978
3059
9221
2135
1800
2974
1529
5948
446
4436
8672
3508
6208
5673
6998
5203
278
7041
9110
5853
8121
1764
3046
6575
4738
2228
7761
9322
7019
6931
6383
6762
283
3935
6785
471
8214
231
3844
5746
2011
7209
336
6433
756
9167
6741
3345
7685
4018
6682
9147
4790
5836
5906
676
3964
6362
3510
7510
2308
1806
5917
3387
5423
8900
147
3780
1696
9111
6783
6497
4104
3987
260
4616
2121
9283
1400
4670
2735
2096
6521
1423
4523
2243
6667
6990
3944
6915
6763
404
2691
1015
7092
7562
8624
2291
5934
5503
2326
2960
842
1963
5568
9050
3806
439
9154
6055
6451
7633
688
4354
8890
2813
2872
8102
6609
1497
8389
6449
1682
3594
5103
5812
863
3054
8079
2260
2027
3091
7687
6703
3557
2019
8427
2799
8182
6641
3168
2284
1934
6507
1658
3811
1774
7897
2238
2943
191
3869
3188
414
8072
7838
1382
4962
5363
4042
1983
4077
7429
4044
1109
1295
386
5481
3927
311
