# Supplementary material for: Design of dynamic ski motion capture and human posture detection model based on spatio-temporal Transformer and wireless device tracking technology
Source: PeerJ Comput Sci. 2023 Oct 6;9:e1618. doi: 10.7717/peerj-cs.1618 (PMC10588684; doi:10.7717/peerj-cs.1618)
Supplement: Supplemental Information 1 [file peerj-cs-09-1618-s001.zip › code/lib/train/data_specs/got10k_vot_val_split.txt]

1349
5878
562
2202
8904
1501
8654
2975
2689
3680
5180
1900
7707
4723
8912
4029
3579
869
2888
8657
6599
741
4288
2244
7357
5704
8791
208
4805
8526
4887
8871
7468
3343
886
7794
2646
6454
6101
7885
7744
1297
4119
4856
122
2286
2925
5131
5843
5320
5626
540
1862
7335
699
7760
9198
3259
7345
8698
1280
6479
3100
3988
1322
5737
1268
3257
6791
3326
4815
7644
1082
2826
6821
8984
2553
5290
5909
4762
8096
8066
4325
6666
7193
7114
8060
7872
6788
3544
5460
3507
2509
6626
3429
5542
4220
2968
5271
3863
1868
5581
2012
6270
8038
4050
121
2845
1565
1998
2275
5524
6068
7624
4913
9277
1506
803
8848
5925
2450
2072
8190
4753
9162
825
7303
9028
2088
8516
1556
5937
7847
2367
7549
1049
1521
4739
3931
8958
4130
7876
897
5985
7346
7537
111
3700
1126
7896
3419
1051
5720
1068
3458
146
291
6256
5514
2857
4580
6239
6525
8717
391
4841
6676
4360
4211
73
1675
1987
4025
1321
662
8265
6424
2758
7765
7656
3209
7497
7600
9039
7697
5177
2983
5622
9295
3284
964
2024
1269
4551
8088
5659
2212
5199
5551
8607
5573
5200
7951
8429
7720
5919
1273
3529
6707
9176
7552
3255
5649
6110
1137
9272
788
5786
5186
2667
7630
3953
1828
8827
6471
7815
467
6387
3195
6238
6508
2373
5983
4931
2948
921
2438
517
3949
2137
3216
5683
3695
1719
4837
9159
6981
860
7410
5497
1770
5557
8810
5194
4857
9100
6329
2609
1925
3686
9041
4924
349
9187
3393
3661
7120
6858
4587
3831
3130
5060
6486
8023
824
1354
8861
5534
7292
4389
6029
6226
3505
4326
7445
581
6089
3450
7324
6516
6775
1207
4575
5135
3918
9020
3473
3898
7812
6571
6757
6639
2557
1206
6148
7325
8790
4938
7026
4383
8041
1250
7267
1952
7561
8811
4941
8373
4848
6602
8355
8104
5214
4330
3181
3422
456
1782
3408
6530
719
7587
3058
740
4207
5336
2798
2473
4221
1493
3281
171
9157
9139
7766
3324
5308
3708
2431
8080
2093
2585
406
7040
5064
5247
4758
6512
4257
4935
2705
2572
3436
8513
1385
2637
7091
2761
6007
6694
2422
4917
2186
6898
1390
6965
7698
2002
2692
7365
7373
4091
947
3962
8692
1788
6862
6856
1950
1914
5658
3635
1620
4780
2580
1454
2786
687
7238
3648
6452
1197
3190
5900
9043
4958
1821
1187
1153
7169
7350
5674
6254
3025
6680
1690
2899
3893
1577
5728
9189
5077
3560
2179
5462
1402
3654
1376
5506
1179
5647
4686
8644
1352
2855
6079
2254
2668
2287
2457
3418
7264
677
3074
2655
1042
2210
4504
8309
4209
4280
3258
2977
84
4705
1244
3511
6355
8813
3228
9266
1122
613
732
5202
8425
2638
6470
3541
8132
2063
5129
2818
7949
8090
4465
7295
5239
7009
9271
8563
2832
952
8136
6776
3565
5188
7288
6999
285
5487
7608
8584
2071
7868
2804
3655
6847
3276
4272
3910
1574
4559
7580
5014
8183
6386
7574
356
4937
2487
9315
7572
3040
671
2682
8626
3868
387
8679
4074
1481
3527
3595
4754
2453
1579
4638
9123
1829
3009
3691
763
4875
3572
4273
2777
6032
4793
233
7147
996
3199
8835
3517
7210
6125
6037
3684
3915
3180
7043
4458
2889
57
7667
8375
1434
7493
4733
5827
2111
1313
7986
3075
2614
7547
4977
8527
3212
7300
5842
5244
3291
597
1007
2030
227
3830
5540
247
5643
9333
1958
1371
5220
7926
2927
1516
7130
193
1522
6165
6923
3794
4223
5535
2472
8630
3971
9101
2946
4609
7291
8542
6501
7548
4557
6274
5226
7309
1317
6275
1099
4191
7270
5392
2316
3819
1670
8045
4807
8864
2391
5908
8338
8218
6400
9193
3165
843
6613
6941
5629
7557
4321
3702
681
1159
4665
5959
1697
5509
8774
7389
3832
3751
8637
1680
6841
703
684
8293
3682
5733
4818
3231
5562
9001
3889
7024
2519
1713
3287
219
8776
2289
7212
4832
4684
4617
4237
2649
8185
6326
3568
551
1426
8869
312
2905
4165
8248
2558
900
1044
8613
7743
5437
7604
3122
5708
8649
2878
4695
4491
7533
5223
7711
1844
5751
3008
8055
4636
61
198
2271
5698
4596
4500
5709
5819
7972
2992
1643
1048
6281
8886
360
4198
6814
3960
2606
7001
5888
450
7133
7015
7034
5153
8920
5066
469
1302
8816
463
8651
5869
6582
5578
1231
9274
7260
7751
8052
6799
2089
2342
8451
3260
5550
7795
2288
1205
40
496
8367
7836
5973
3908
5242
5062
2706
997
5419
9201
1965
6062
3050
5302
8735
358
2398
7470
1644
8179
7047
1549
5414
2539
7381
589
8166
8505
6035
3956
4540
6721
8074
1062
2384
2531
7159
3902
4584
2554
264
8720
2849
4916
5218
7202
883
4560
1677
4317
7863
4509
6577
2903
1452
1416
5369
473
6233
6359
5992
4934
8059
6834
4907
3320
8267
8280
2066
2402
1485
3772
3732
4764
9126
3575
5564
5641
1884
2330
1804
344
698
3089
1532
4454
761
8094
3432
6811
8722
8826
3222
8614
2901
7003
652
8663
4266
413
810
75
3334
4905
6438
4756
5137
6528
6534
6988
6177
8533
889
5384
7201
5132
7802
6864
3973
873
4840
1482
8376
3769
5858
6675
4286
2593
5863
4353
7817
7540
4999
4838
2303
7913
1508
7755
2784
4964
3431
6209
3755
6399
3954
455
5416
7591
245
140
9210
4084
967
7798
6795
7095
6733
3861
9264
1045
755
8042
7074
7778
6415
4724
6450
2049
1307
3485
1790
7869
3282
6907
3920
2868
5801
5632
5009
3955
7517
5128
3417
3019
1784
2312
2753
6976
342
8266
1849
2273
5037
7880
3793
7401
5412
8279
1257
3670
9049
3266
8955
6519
8916
2858
694
5650
4669
1785
3533
2704
8603
3726
6668
497
6815
6157
6646
6964
8097
5645
8481
8215
3775
2542
7514
5699
3518
3740
1404
8981
4086
6397
4204
6899
682
6589
4340
7424
9208
6504
4409
1
145
1882
4620
2634
4992
5453
3377
7875
530
1235
7605
504
1771
8489
345
7353
7797
7174
5914
2871
5721
6067
3582
5467
6234
691
8758
2122
1213
1492
1437
2187
1266
2395
7278
8491
5256
1554
8163
5966
7128
7904
1691
6272
3996
1706
1334
1316
6478
6935
1518
6700
8703
8744
8152
8778
5367
4218
9007
6312
606
7565
5293
2891
675
2120
826
7008
5705
7748
8010
1498
5330
5472
2215
7627
3016
6588
1850
4128
8569
6987
148
8151
8789
7907
8596
715
9060
3872
1750
5889
4047
5960
3120
3449
1421
1102
3333
9197
8796
8123
8007
2028
8404
1945
1985
8109
5380
3504
6739
4180
5835
4243
25
4002
1976
158
5181
4885
8985
11
6425
5926
7062
5083
8394
4259
5844
1990
3942
5532
2220
28
5957
149
6748
3559
7647
2566
1359
5259
7010
554
6005
8172
8125
1350
9051
1973
1386
159
7007
3220
1846
3093
4445
2056
8370
3211
4384
2231
273
642
5311
265
226
9012
7879
118
7109
7251
1760
8667
2876
7162
3552
6901
6779
5021
6524
4957
3114
4544
441
1848
2136
2458
8662
1127
5541
3026
1080
6780
2224
8259
1073
9000
7244
7977
500
4435
7376
7979
1435
9291
7704
3521
210
6269
8570
3285
8039
3546
6203
1183
6107
4147
2234
7185
3192
7155
2001
7777
876
944
908
7791
6784
65
9172
5675
3886
7891
2978
1008
5630
591
5067
1139
577
9015
574
8137
7786
5765
4900
4090
7842
