# Supplementary material for: Design of dynamic ski motion capture and human posture detection model based on spatio-temporal Transformer and wireless device tracking technology
Source: PeerJ Comput Sci. 2023 Oct 6;9:e1618. doi: 10.7717/peerj-cs.1618 (PMC10588684; doi:10.7717/peerj-cs.1618)
Supplement: Supplemental Information 1 [file peerj-cs-09-1618-s001.zip › code/lib/train/data_specs/lasot_train_split.txt]

airplane-10
airplane-11
airplane-12
airplane-14
airplane-16
airplane-17
airplane-18
airplane-19
airplane-2
airplane-20
airplane-3
airplane-4
airplane-5
airplane-6
airplane-7
airplane-8
basketball-10
basketball-12
basketball-13
basketball-14
basketball-15
basketball-16
basketball-17
basketball-18
basketball-19
basketball-2
basketball-20
basketball-3
basketball-4
basketball-5
basketball-8
basketball-9
bear-1
bear-10
bear-11
bear-12
bear-13
bear-14
bear-15
bear-16
bear-18
bear-19
bear-20
bear-3
bear-5
bear-7
bear-8
bear-9
bicycle-1
bicycle-10
bicycle-11
bicycle-12
bicycle-13
bicycle-14
bicycle-15
bicycle-16
bicycle-17
bicycle-19
bicycle-20
bicycle-3
bicycle-4
bicycle-5
bicycle-6
bicycle-8
bird-1
bird-10
bird-11
bird-12
bird-13
bird-14
bird-16
bird-18
bird-19
bird-20
bird-4
bird-5
bird-6
bird-7
bird-8
bird-9
boat-1
boat-10
boat-11
boat-13
boat-14
boat-15
boat-16
boat-18
boat-19
boat-2
boat-20
boat-5
boat-6
boat-7
boat-8
boat-9
book-1
book-12
book-13
book-14
book-15
book-16
book-17
book-18
book-2
book-20
book-4
book-5
book-6
book-7
book-8
book-9
bottle-10
bottle-11
bottle-13
bottle-15
bottle-16
bottle-17
bottle-19
bottle-2
bottle-20
bottle-3
bottle-4
bottle-5
bottle-6
bottle-7
bottle-8
bottle-9
bus-1
bus-10
bus-11
bus-12
bus-13
bus-14
bus-15
bus-16
bus-18
bus-20
bus-3
bus-4
bus-6
bus-7
bus-8
bus-9
car-1
car-10
car-11
car-12
car-13
car-14
car-15
car-16
car-18
car-19
car-20
car-3
car-4
car-5
car-7
car-8
cat-10
cat-11
cat-12
cat-13
cat-14
cat-15
cat-16
cat-17
cat-19
cat-2
cat-4
cat-5
cat-6
cat-7
cat-8
cat-9
cattle-1
cattle-10
cattle-11
cattle-14
cattle-15
cattle-16
cattle-17
cattle-18
cattle-19
cattle-20
cattle-3
cattle-4
cattle-5
cattle-6
cattle-8
cattle-9
chameleon-1
chameleon-10
chameleon-12
chameleon-13
chameleon-14
chameleon-15
chameleon-16
chameleon-17
chameleon-18
chameleon-19
chameleon-2
chameleon-4
chameleon-5
chameleon-7
chameleon-8
chameleon-9
coin-1
coin-10
coin-11
coin-12
coin-13
coin-14
coin-15
coin-16
coin-17
coin-19
coin-2
coin-20
coin-4
coin-5
coin-8
coin-9
crab-1
crab-10
crab-11
crab-13
crab-14
crab-15
crab-16
crab-17
crab-19
crab-2
crab-20
crab-4
crab-5
crab-7
crab-8
crab-9
crocodile-1
crocodile-11
crocodile-12
crocodile-13
crocodile-15
crocodile-16
crocodile-17
crocodile-18
crocodile-19
crocodile-2
crocodile-20
crocodile-5
crocodile-6
crocodile-7
crocodile-8
crocodile-9
cup-10
cup-11
cup-12
cup-13
cup-14
cup-15
cup-16
cup-18
cup-19
cup-2
cup-20
cup-3
cup-5
cup-6
cup-8
cup-9
deer-1
deer-11
deer-12
deer-13
deer-15
deer-16
deer-17
deer-18
deer-19
deer-2
deer-20
deer-3
deer-5
deer-6
deer-7
deer-9
dog-10
dog-11
dog-12
dog-13
dog-14
dog-16
dog-17
dog-18
dog-2
dog-20
dog-3
dog-4
dog-5
dog-6
dog-8
dog-9
drone-1
drone-10
drone-11
drone-12
drone-14
drone-16
drone-17
drone-18
drone-19
drone-20
drone-3
drone-4
drone-5
drone-6
drone-8
drone-9
electricfan-11
electricfan-12
electricfan-13
electricfan-14
electricfan-15
electricfan-16
electricfan-17
electricfan-19
electricfan-2
electricfan-3
electricfan-4
electricfan-5
electricfan-6
electricfan-7
electricfan-8
electricfan-9
elephant-10
elephant-11
elephant-13
elephant-14
elephant-15
elephant-17
elephant-19
elephant-2
elephant-20
elephant-3
elephant-4
elephant-5
elephant-6
elephant-7
elephant-8
elephant-9
flag-1
flag-10
flag-11
flag-12
flag-13
flag-14
flag-15
flag-16
flag-17
flag-18
flag-19
flag-20
flag-4
flag-6
flag-7
flag-8
fox-1
fox-10
fox-11
fox-12
fox-13
fox-14
fox-15
fox-16
fox-17
fox-18
fox-19
fox-4
fox-6
fox-7
fox-8
fox-9
frog-1
frog-10
frog-11
frog-12
frog-13
frog-14
frog-15
frog-16
frog-17
frog-18
frog-19
frog-2
frog-5
frog-6
frog-7
frog-8
gametarget-10
gametarget-11
gametarget-12
gametarget-14
gametarget-15
gametarget-16
gametarget-17
gametarget-18
gametarget-19
gametarget-20
gametarget-3
gametarget-4
gametarget-5
gametarget-6
gametarget-8
gametarget-9
gecko-10
gecko-11
gecko-12
gecko-13
gecko-14
gecko-15
gecko-17
gecko-18
gecko-2
gecko-20
gecko-3
gecko-4
gecko-6
gecko-7
gecko-8
gecko-9
giraffe-1
giraffe-11
giraffe-12
giraffe-14
giraffe-16
giraffe-17
giraffe-18
giraffe-19
giraffe-20
giraffe-3
giraffe-4
giraffe-5
giraffe-6
giraffe-7
giraffe-8
giraffe-9
goldfish-1
goldfish-11
goldfish-12
goldfish-13
goldfish-14
goldfish-15
goldfish-16
goldfish-17
goldfish-18
goldfish-19
goldfish-2
goldfish-20
goldfish-4
goldfish-5
goldfish-6
goldfish-9
gorilla-1
gorilla-10
gorilla-11
gorilla-12
gorilla-14
gorilla-15
gorilla-16
gorilla-17
gorilla-18
gorilla-19
gorilla-2
gorilla-20
gorilla-3
gorilla-5
gorilla-7
gorilla-8
guitar-1
guitar-11
guitar-12
guitar-13
guitar-14
guitar-15
guitar-17
guitar-18
guitar-19
guitar-2
guitar-20
guitar-4
guitar-5
guitar-6
guitar-7
guitar-9
hand-1
hand-10
hand-11
hand-12
hand-13
hand-14
hand-15
hand-17
hand-18
hand-19
hand-20
hand-4
hand-5
hand-6
hand-7
hand-8
hat-10
hat-11
hat-12
hat-13
hat-14
hat-15
hat-16
hat-17
hat-19
hat-20
hat-3
hat-4
hat-6
hat-7
hat-8
hat-9
helmet-1
helmet-10
helmet-12
helmet-14
helmet-15
helmet-16
helmet-17
helmet-18
helmet-2
helmet-20
helmet-3
helmet-4
helmet-6
helmet-7
helmet-8
helmet-9
hippo-10
hippo-11
hippo-12
hippo-13
hippo-14
hippo-15
hippo-16
hippo-17
hippo-18
hippo-19
hippo-2
hippo-3
hippo-4
hippo-5
hippo-6
hippo-8
horse-10
horse-11
horse-13
horse-14
horse-16
horse-17
horse-18
horse-19
horse-2
horse-20
horse-3
horse-5
horse-6
horse-7
horse-8
horse-9
kangaroo-1
kangaroo-10
kangaroo-12
kangaroo-13
kangaroo-15
kangaroo-16
kangaroo-17
kangaroo-18
kangaroo-19
kangaroo-20
kangaroo-3
kangaroo-4
kangaroo-6
kangaroo-7
kangaroo-8
kangaroo-9
kite-1
kite-11
kite-12
kite-13
kite-14
kite-16
kite-17
kite-18
kite-19
kite-2
kite-20
kite-3
kite-5
kite-7
kite-8
kite-9
leopard-10
leopard-11
leopard-12
leopard-13
leopard-14
leopard-15
leopard-17
leopard-18
leopard-19
leopard-2
leopard-3
leopard-4
leopard-5
leopard-6
leopard-8
leopard-9
licenseplate-1
licenseplate-10
licenseplate-11
licenseplate-14
licenseplate-16
licenseplate-17
licenseplate-18
licenseplate-19
licenseplate-2
licenseplate-20
licenseplate-3
licenseplate-4
licenseplate-5
licenseplate-7
licenseplate-8
licenseplate-9
lion-10
lion-11
lion-13
lion-14
lion-15
lion-16
lion-17
lion-18
lion-19
lion-2
lion-3
lion-4
lion-6
lion-7
lion-8
lion-9
lizard-10
lizard-11
lizard-12
lizard-14
lizard-15
lizard-16
lizard-17
lizard-18
lizard-19
lizard-2
lizard-20
lizard-4
lizard-5
lizard-7
lizard-8
lizard-9
microphone-1
microphone-10
microphone-11
microphone-12
microphone-13
microphone-15
microphone-17
microphone-18
microphone-19
microphone-20
microphone-3
microphone-4
microphone-5
microphone-7
microphone-8
microphone-9
monkey-1
monkey-10
monkey-11
monkey-12
monkey-13
monkey-14
monkey-15
monkey-16
monkey-18
monkey-19
monkey-2
monkey-20
monkey-5
monkey-6
monkey-7
monkey-8
motorcycle-10
motorcycle-11
motorcycle-12
motorcycle-13
motorcycle-14
motorcycle-15
motorcycle-16
motorcycle-17
motorcycle-19
motorcycle-2
motorcycle-20
motorcycle-4
motorcycle-5
motorcycle-6
motorcycle-7
motorcycle-8
mouse-10
mouse-11
mouse-12
mouse-13
mouse-14
mouse-15
mouse-16
mouse-18
mouse-19
mouse-2
mouse-20
mouse-3
mouse-4
mouse-5
mouse-6
mouse-7
person-11
person-13
person-14
person-15
person-16
person-17
person-18
person-19
person-2
person-20
person-3
person-4
person-6
person-7
person-8
person-9
pig-1
pig-11
pig-12
pig-14
pig-15
pig-16
pig-17
pig-19
pig-20
pig-3
pig-4
pig-5
pig-6
pig-7
pig-8
pig-9
pool-1
pool-10
pool-11
pool-13
pool-14
pool-16
pool-17
pool-18
pool-19
pool-2
pool-20
pool-4
pool-5
pool-6
pool-8
pool-9
rabbit-1
rabbit-11
rabbit-12
rabbit-14
rabbit-15
rabbit-16
rabbit-18
rabbit-2
rabbit-20
rabbit-3
rabbit-4
rabbit-5
rabbit-6
rabbit-7
rabbit-8
rabbit-9
racing-1
racing-11
racing-12
racing-13
racing-14
racing-17
racing-18
racing-19
racing-2
racing-3
racing-4
racing-5
racing-6
racing-7
racing-8
racing-9
robot-10
robot-11
robot-12
robot-13
robot-14
robot-15
robot-16
robot-17
robot-18
robot-2
robot-20
robot-3
robot-4
robot-6
robot-7
robot-9
rubicCube-10
rubicCube-11
rubicCube-12
rubicCube-13
rubicCube-15
rubicCube-16
rubicCube-17
rubicCube-18
rubicCube-2
rubicCube-20
rubicCube-3
rubicCube-4
rubicCube-5
rubicCube-7
rubicCube-8
rubicCube-9
sepia-1
sepia-10
sepia-11
sepia-12
sepia-14
sepia-15
sepia-17
sepia-18
sepia-19
sepia-2
sepia-20
sepia-3
sepia-4
sepia-5
sepia-7
sepia-9
shark-1
shark-10
shark-11
shark-12
shark-13
shark-14
shark-15
shark-16
shark-17
shark-18
shark-19
shark-20
shark-4
shark-7
shark-8
shark-9
sheep-1
sheep-10
sheep-11
sheep-12
sheep-13
sheep-14
sheep-15
sheep-16
sheep-17
sheep-18
sheep-19
sheep-2
sheep-20
sheep-4
sheep-6
sheep-8
skateboard-1
skateboard-10
skateboard-11
skateboard-12
skateboard-13
skateboard-14
skateboard-15
skateboard-17
skateboard-18
skateboard-2
skateboard-20
skateboard-4
skateboard-5
skateboard-6
skateboard-7
skateboard-9
spider-1
spider-10
spider-11
spider-12
spider-13
spider-15
spider-17
spider-19
spider-2
spider-3
spider-4
spider-5
spider-6
spider-7
spider-8
spider-9
squirrel-1
squirrel-10
squirrel-12
squirrel-14
squirrel-15
squirrel-16
squirrel-17
squirrel-18
squirrel-2
squirrel-20
squirrel-3
squirrel-4
squirrel-5
squirrel-6
squirrel-7
squirrel-9
surfboard-1
surfboard-10
surfboard-11
surfboard-13
surfboard-14
surfboard-15
surfboard-16
surfboard-17
surfboard-18
surfboard-19
surfboard-2
surfboard-20
surfboard-3
surfboard-6
surfboard-7
surfboard-9
swing-1
swing-11
swing-12
swing-13
swing-15
swing-16
swing-18
swing-19
swing-2
swing-3
swing-4
swing-5
swing-6
swing-7
swing-8
swing-9
tank-1
tank-10
tank-11
tank-12
tank-13
tank-15
tank-17
tank-18
tank-19
tank-2
tank-20
tank-3
tank-4
tank-5
tank-7
tank-8
tiger-1
tiger-10
tiger-11
tiger-13
tiger-14
tiger-15
tiger-16
tiger-17
tiger-19
tiger-2
tiger-20
tiger-3
tiger-5
tiger-7
tiger-8
tiger-9
train-10
train-12
train-13
train-14
train-15
train-16
train-17
train-18
train-19
train-2
train-3
train-4
train-5
train-6
train-8
train-9
truck-1
truck-10
truck-11
truck-12
truck-13
truck-14
truck-15
truck-17
truck-18
truck-19
truck-2
truck-20
truck-4
truck-5
truck-8
truck-9
turtle-1
turtle-10
turtle-11
turtle-12
turtle-13
turtle-14
turtle-15
turtle-17
turtle-18
turtle-19
turtle-2
turtle-20
turtle-3
turtle-4
turtle-6
turtle-7
umbrella-1
umbrella-10
umbrella-11
umbrella-12
umbrella-13
umbrella-14
umbrella-15
umbrella-16
umbrella-18
umbrella-20
umbrella-3
umbrella-4
umbrella-5
umbrella-6
umbrella-7
umbrella-8
volleyball-10
volleyball-11
volleyball-12
volleyball-14
volleyball-15
volleyball-16
volleyball-17
volleyball-2
volleyball-20
volleyball-3
volleyball-4
volleyball-5
volleyball-6
volleyball-7
volleyball-8
volleyball-9
yoyo-1
yoyo-10
yoyo-11
yoyo-12
yoyo-13
yoyo-14
yoyo-16
yoyo-18
yoyo-2
yoyo-20
yoyo-3
yoyo-4
yoyo-5
yoyo-6
yoyo-8
yoyo-9
zebra-1
zebra-11
zebra-12
zebra-13
zebra-15
zebra-18
zebra-19
zebra-2
zebra-20
zebra-3
zebra-4
zebra-5
zebra-6
zebra-7
zebra-8
zebra-9
