# Supplementary material for: Design of dynamic ski motion capture and human posture detection model based on spatio-temporal Transformer and wireless device tracking technology
Source: PeerJ Comput Sci. 2023 Oct 6;9:e1618. doi: 10.7717/peerj-cs.1618 (PMC10588684; doi:10.7717/peerj-cs.1618)
Supplement: Supplemental Information 1 [file peerj-cs-09-1618-s001.zip › code/lib/train/data_specs/trackingnet_classmap.txt]

Nf1aqv5Fg5o_0	airplane
AAB6lO-XiKE_0	person
AACM71csS-Q_0	person
AACM71csS-Q_1	person
AARNQeeGCeM_1	person
AARldOxX9Qc_0	bird
AATSbTthMRo_1	person
AAVQ--F7Bk8_7	bird
AAVQ--F7Bk8_2	bird
AAVQ--F7Bk8_8	bird
AAWK6esRYaE_0	person
AAWK6esRYaE_1	person
AAjY2Ci68z8_0	person
AA19zjGEPvg_1	bear
AA28Bcp5cJ4_0	train
ABBGULxaufw_0	person
ABF8Qzi1y6k_1	bear
ABIlEiPfEC4_0	bird
ABJ_agLToOw_0	bird
ABZMoeeFyek_0	bicycle
ABny-jw1_S0_0	elephant
ABrhnT3LRWs_2	cat
ABxlnMGfo5c_0	umbrella
AByCCGnybVU_1	person
AB2MjrpRiEQ_0	horse
AB-q-hxh9XQ_4	bus
AB-q-hxh9XQ_1	bus
AB-q-hxh9XQ_3	bus
ACDuy9fWQCs_1	umbrella
ACFxVnoXE2k_1	horse
ACMvGMt8Neo_0	person
ACM6PJWHfcM_0	person
ACOGOPL4ZH0_1	person
ACOGOPL4ZH0_0	person
ACS5TtaAdG8_0	truck
ACarEC5tuT8_0	truck
ACiNZsAvVTE_0	person
ACkYaVC9f9M_1	umbrella
ACnQKLobnGE_4	airplane
ACnQKLobnGE_5	airplane
AC0Z4yw1hf0_0	person
AC0Z4yw1hf0_1	person
AC-10OYYnLM_1	person
AC-10OYYnLM_0	person
ADHNPU5iB_4_0	cat
ADWpC6kDWFU_0	person
ADiIG2D8pds_2	motorcycle
ADiIG2D8pds_0	motorcycle
ADi674XOuRY_0	dog
ADn8ZdVYOcc_0	train
ADn8ZdVYOcc_2	train
AD1cVG81mpA_0	person
AD4EACfWAIM_0	horse
AD4EACfWAIM_1	horse
AD531xkux4k_0	person
AD7A6_o0Las_0	horse
AEQT6XxEeT0_0	person
AEQT6XxEeT0_1	person
AESfphazWKA_0	person
AESfphazWKA_1	person
AEokTVMPd4A_0	person
AEtwwIR9UkI_0	dog
AE2TrzJHr2s_1	motorcycle
AE3t_VNk3eo_0	person
AE6G6W2CL9M_1	person
AE7tEK8S9pk_0	bird
AE7tEK8S9pk_3	bird
AE-k9jcdaJk_1	giraffe
AFLrK88FzTI_0	motorcycle
AFOjy-9Kf-8_0	person
AFSTw_O6inE_0	person
AFSTw_O6inE_1	person
AFT64SYoPTo_1	person
AFeRUltwvNE_0	knife
AFeRUltwvNE_2	knife
AFf9I30fB6U_0	person
AFkSCsJ_jeg_0	person
AFkSCsJ_jeg_1	person
AFnPp9mvoJs_0	horse
AFpVfranYCA_1	knife
AFrLubifeb4_0	airplane
AFrLubifeb4_2	airplane
AFsmSsZBS6I_1	person
AFsmSsZBS6I_0	person
AF0FDnfdpro_0	train
AF0-2lDeBME_1	bird
AF2bYjH_Q8c_0	person
AF4nO1MeUis_1	train
AGV9gZ6ePKk_0	airplane
AGXVFK896Os_0	cow
AGYehDNUqx0_1	airplane
AGYehDNUqx0_0	airplane
AGdqwMVGRoU_0	horse
AGfcGfMXHPM_3	elephant
AGsg2IV8FME_1	skateboard
ZBPURFcpqDM_0	motorcycle
ZBXAMWkamQk_2	knife
ZBXAMWkamQk_1	knife
ZBcCcSynS3Y_1	car
ZBcTSnaCcqE_1	person
ZBcTSnaCcqE_0	person
ZBcjhADZaUk_0	bear
ZBdz7fg01uE_0	umbrella
ZBp5ICCzoK8_0	person
ZBriZpPQR6Q_0	cat
ZBvEIHeKcKg_2	zebra
ZBvEIHeKcKg_9	zebra
ZBvEIHeKcKg_0	zebra
ZBvEIHeKcKg_1	zebra
ZBvEIHeKcKg_3	zebra
ZBvEIHeKcKg_4	zebra
ZBvEIHeKcKg_5	zebra
ZBvEIHeKcKg_6	zebra
ZBvEIHeKcKg_7	zebra
ZBvEIHeKcKg_8	zebra
ZB0EfmbWfng_0	horse
ZB0kV8Ni0e8_0	person
ZB_pe6v1lVI_0	person
ZB_pe6v1lVI_2	person
ZCAOpABRfTI_10	elephant
ZCAOpABRfTI_0	elephant
ZCAOpABRfTI_3	elephant
ZCAOpABRfTI_4	elephant
ZCAOpABRfTI_6	elephant
ZCAOpABRfTI_7	elephant
ZCAOpABRfTI_8	elephant
ZCFCltdIjeg_1	person
ZCFCltdIjeg_0	person
ZCGB4r_lWmY_0	horse
ZCS_eyAufDo_0	person
ZCTwXcewINc_0	cow
ZCfqT4CDOYA_1	bird
ZCgDbEHLsIg_0	person
ZClABNZVqqw_1	person
ZCmoG6WgVO4_1	person
ZCmoG6WgVO4_0	person
ZCnJ6weWtz8_1	person
ZCnJ6weWtz8_0	person
ZCnJ6weWtz8_2	person
ZCzrSOZhkx8_1	person
ZCzrSOZhkx8_2	person
ZC3Y42jSG_0_0	person
ZC5Jtr93Fc0_0	cat
ZDDtjYsFrzY_0	motorcycle
ZDMLHna_uZU_1	skateboard
ZDMSLfnIpw0_0	person
ZDS-TQTDheA_0	person
ZDWUEeCoa0c_0	person
ZDfRsMjEWrU_0	person
ZDucdx9SldA_0	bicycle
ZDwG7VWIZ2E_0	motorcycle
ZDw-tgE8yQw_0	person
ZEA5lDwY3hY_0	person
ZERPmLuCNr0_1	skateboard
ZEYyXBrvcIU_0	person
ZEbxfeAOLec_1	motorcycle
ZEdGptkowmk_2	cow
ZEdsROg2ZAk_2	horse
ZEgcTqeZxOk_1	person
ZEiW5hvCQyM_0	bird
ZE16Mis16oE_0	bus
ZE3Vro7d4pA_0	cat
ZE415SbIjYI_7	bird
ZE5h8vmL_Vw_0	boat
ZE6oeN8ZzDA_1	person
ZE6oeN8ZzDA_0	person
ZFKQ9r76HHU_1	elephant
ZFKYTz9Jkhw_0	umbrella
ZFSspVdQ_1M_0	person
ZFSspVdQ_1M_1	person
ZFe5vGzmYgY_0	bear
ZFe5vGzmYgY_4	bear
ZFfH8M8dMH8_5	bird
ZFk9b7tQz1g_0	person
ZFn422HSENU_2	airplane
ZFw7fJO3h3U_0	motorcycle
ZF2yE0Tm8D0_0	cow
ZF5yV-qvHfg_0	bicycle
ZF8rySXBivY_0	person
ZF_u1UFqAvg_0	person
ZGHtP6pLosk_0	person
ZGT9Ky1jJ0E_0	horse
ZGWqLNy2PDM_2	bird
ZGeWYNFOH7U_0	person
ZGhdqsb3kNA_0	car
ZGhdqsb3kNA_3	car
ZGhdqsb3kNA_1	car
ZGkmBkelEBU_0	person
ZGpMZT1HUiw_0	horse
ZGsHiz0oPuw_0	bus
ZGvfU-Fgk40_1	person
ZGyWFwMmdbs_0	person
ZG9dVnPGocw_0	person
ZHDkDNgRSz0_0	train
ZHFPykjdFAY_1	person
ZHPeB20mRyI_0	cow
ZHPeB20mRyI_1	cow
ZHX1xXuU_Jw_0	person
ZHlb-NoDPiE_1	elephant
ZHlb-NoDPiE_2	elephant
ZHlb-NoDPiE_4	elephant
ZHl7b8RItn0_0	horse
ZHnW6ge8wBc_0	cat
ZHodaPFcFYU_0	person
ZHovXJVH8xk_0	truck
ZHpZ3CGHl44_0	person
ZHrrW673jzQ_1	person
ZHrrW673jzQ_0	person
ZHrsTuxP7aI_1	horse
ZHu6CNOlw3g_0	cow
ZHu6CNOlw3g_1	cow
ZHxx4jT0QY8_0	person
ZH1tP4KBq4c_0	giraffe
ZH5HXdNA_Vg_0	person
ZH-X6nu5grI_33	horse
ZH-X6nu5grI_2	horse
ZH-X6nu5grI_3	horse
ZH-X6nu5grI_6	horse
ZH-X6nu5grI_7	horse
ZH-X6nu5grI_8	horse
ZH_6GNzE7AE_0	person
ZIAnd6kIMac_0	bird
ZIAnd6kIMac_1	bird
ZICz-o8kLz0_0	skateboard
AGx9YQ6C-6o_7	car
AG1KXUn4YG0_0	person
AG_bCNeWGbQ_0	elephant
AHARpIfT490_0	dog
AHIF--VOeQs_0	person
AHJcPNPqKmI_0	horse
AHKFqtjfRZA_2	bear
AHLL47_EdEA_1	person
AHLL47_EdEA_0	person
AHNC2jifaeA_1	airplane
AHQLEaBATbw_0	person
AHQW1ru8IzY_0	airplane
AHQrFFp5yq4_0	airplane
AHiwgwMi8HU_0	dog
AHjEWaIP4Us_0	cow
AHkvSb7kMDQ_0	person
AHn7KxEbpSw_0	person
AHvhccaU6e0_0	bus
AHx-m9m2WSM_0	person
AIAtwCnT8D0_1	person
AIBVp_3pm4U_1	person
AIBVp_3pm4U_0	person
AIFwUvUUIAU_1	person
AIPKb-NMVjk_0	airplane
AIPKb-NMVjk_3	airplane
AIVpT8BRXaQ_1	horse
AIYDjtWzamM_0	bear
AIYDjtWzamM_1	bear
AIZGolX95Do_0	person
AIbvvs9Mppk_0	person
AIduTWoo-tY_0	skateboard
AIeFzUH7L38_1	train
AIkHZuaZGZc_1	elephant
AIkHZuaZGZc_2	elephant
AIpwAHaTBsI_0	train
AI00Hva5A8g_0	person
AI38cuNcfsE_0	knife
AI73dwp8OlI_1	train
AJAy74dPvNA_0	person
AJCXZxF7mEU_1	skateboard
AJDMiWpRbdY_0	person
AJILdTCo1mA_0	dog
AJKXpUsj3I0_0	bird
AJRdbCnFyVo_0	elephant
AJTfeXepoNQ_0	bus
AJZ65x_ashE_0	airplane
AJaOK6nLWLU_0	person
AJaOK6nLWLU_1	person
AJaOK6nLWLU_2	person
AJh6EhObuEU_0	person
AJiQZJH_ZsU_0	bird
AJiYw7-oCvA_1	knife
AJiYw7-oCvA_2	knife
AJiYw7-oCvA_0	knife
AJkWw2b2Qjg_0	horse
AJor90pfjM8_0	cow
AJtuQLfNvSs_0	cat
AKBoEjrtQwE_1	train
AKDi2KVrR1Q_0	skateboard
AKIcyYzL9C0_0	cat
AKMl62ZFICw_3	bus
AKMl62ZFICw_1	bus
AKN6nvHB7P0_2	airplane
AKN6nvHB7P0_3	airplane
AKPDvaUNx94_1	horse
AKPDvaUNx94_2	horse
AKVUSpeg9Jk_0	knife
AKxpzCrmsi8_0	bus
AK4AJfDZfEo_0	cat
AK64udGI1BA_0	umbrella
AK8imx-InYk_1	horse
AK8imx-InYk_2	horse
AK_J57sNeeo_1	elephant
AK_0-KHw9wc_1	horse
ALCj6V-0pU8_0	person
ALKBlOms7sk_0	truck
ALLYkPepYRc_0	train
ALRR_HHP500_0	person
ALRzJ2FzEoY_0	person
ALYKJChPG6k_0	knife
ALjxXEqJFTg_0	train
ALpnjTPWIN4_0	bird
AL73oE_aovA_2	bicycle
AL73oE_aovA_3	bicycle
AMDjY36EpsU_0	truck
AMEZhZVe7hk_0	person
AMEZhZVe7hk_1	person
AMI4Xu1mmNw_0	elephant
AMZeyszxY78_0	knife
AMn7aithVV8_0	car
AMz8PhUkmpM_0	horse
AMz8PhUkmpM_3	horse
AMz8PhUkmpM_7	horse
AMz8PhUkmpM_2	horse
AMz8PhUkmpM_5	horse
AM5_HQ705r4_1	giraffe
AM6sweCILPU_0	airplane
ANHdxFi36CM_1	bird
ANNbcEcj8Do_0	person
ANQZ1MB6gI4_0	skateboard
ANVkluf6XZA_0	cat
ANWtZTJoYYc_0	dog
ANZDRJnX_Os_0	person
ANlhuKqnObE_1	person
ANlhuKqnObE_0	person
ANmJ_3l01rw_2	horse
ANmJ_3l01rw_3	horse
ANmkxc2V7qQ_0	person
ANufFQ7Fqao_0	car
ANufFQ7Fqao_1	car
ANvWNG7bZj0_0	person
ANwXehjlmOU_0	giraffe
ANwXehjlmOU_2	giraffe
ANwXehjlmOU_6	giraffe
ANwXehjlmOU_7	giraffe
AOFbvqQZz1M_0	person
AOJiO3o1Pgw_0	person
AONi1Rhl0VI_2	person
AONi1Rhl0VI_1	person
AOmvm3OOZZQ_0	person
AOn9I3GEHoU_0	person
AOo1qXfZWsc_0	bus
AOq0zSQhX1E_0	person
AOq0zSQhX1E_1	person
AO9zthhr-og_0	person
AO9zthhr-og_1	person
APAgxsDsZqs_0	person
APCppiM1SL4_0	person
APEd6F66jXU_1	airplane
APHhGoshqFo_0	umbrella
APIrIPchQwg_1	person
APIrIPchQwg_0	person
APJ4_CEV8HQ_0	bus
APLJsXaOe1c_0	person
APQ99QCF6pA_0	person
APRuUBgcBZc_1	person
APYAGnOjUQQ_0	person
APa_Xoa9qgg_1	motorcycle
APcliMIvBe4_2	person
APcliMIvBe4_0	person
APcliMIvBe4_1	person
APp-0CsKxpY_1	person
APp-0CsKxpY_0	person
APqdtMhtWlU_0	motorcycle
APtqUIS_Hyo_0	person
APwqoNNZyaA_0	person
APyVeEcEt1U_0	airplane
APyxRCm1XlY_0	person
AP5QrGcnGoU_0	cow
AP_vNEBzhqM_0	person
AQALHMjkeh0_1	giraffe
AQKHDJ9HKck_0	dog
AQNEkyvgbeA_1	cow
AQRKvHpsUk8_0	person
AQTk87BXkxk_0	person
AQVhyDD8GEk_0	person
AQVthZjIETQ_0	truck
AQcg3TVkW1s_0	person
AQcg3TVkW1s_1	person
AQi0YSJ74cw_0	person
AQj3enGQQeE_0	boat
AQminPRA2W8_0	person
AQtIgG8RHRY_0	person
AQvltP0EarU_0	person
AQy7gL42wfo_0	airplane
AQzJp7Qi_yA_2	elephant
AQzJp7Qi_yA_13	elephant
AQ2bfY90nuU_0	person
AQ7YDkmwB4M_0	dog
ARAX6-JmsNQ_0	zebra
ARAX6-JmsNQ_2	zebra
ARFd2qxDhpQ_0	airplane
ARNkmINZamQ_0	cow
ARNkmINZamQ_1	cow
AROrQJq2sWY_0	person
ARRADkl3-30_0	person
ARW5DipSrBo_0	dog
ARmfFWE2ruc_0	person
ARmsnBnMyPc_0	person
ARnGZQm8zOM_0	truck
ARqQUEVhu24_0	person
ARrbFDLoy0Q_1	person
ARtGNhHj2NU_0	cat
ARyGQdkbuyM_0	person
ARyGQdkbuyM_1	person
ASBgE1svBKQ_0	person
ASD516fNs3g_0	person
ASExrIzixaM_0	truck
ASc0m6oxXVI_0	person
ASc0m6oxXVI_1	person
ASm_mkHCybA_0	cat
AS1xCm7MYs8_0	person
AS1xCm7MYs8_1	person
AS2tsNB9LBI_1	knife
AS5hg_3pOXM_0	person
AS9kBpj7qvE_0	person
ATKytgCulZM_0	umbrella
ATakdxmz3qU_0	car
ATkJNKtd8yo_0	person
ATk9e0fbxBk_0	horse
ATk9e0fbxBk_1	horse
ATk9e0fbxBk_2	horse
AT1zSxV6stw_0	cat
AT5urL0Fr0c_0	bird
AUGQ4XFEkGY_3	knife
AUI-RsDtk4s_0	person
AUMHV6JiwU0_0	bird
AUZevw68t_s_0	bear
AUcOQ1L4Nj0_0	train
AUfaVvy5QxU_0	train
AUguk_8JO_U_0	skateboard
AUgw-t2MrtU_0	person
AUzge-cBHfM_0	bear
AU0RtWdAXcU_0	person
AU114x-Qif4_0	person
AU3mKa0Npq4_0	person
AU8GXMxyP9U_0	person
AVHVVt5Srow_0	bear
ZIGThAlQuUU_1	truck
ZIGkCx4o3G0_0	person
ZIMLdoIIFbg_0	person
ZIWkcVTlaRU_1	person
ZIamYwe-hJ8_0	car
ZIawXDt6JH4_0	cat
ZIlyoSrDQQ8_0	person
ZImLYekhFBQ_3	bus
ZI6J2WSiZy0_0	giraffe
ZI7DX2OSzzQ_0	airplane
ZJCSQFa1W3M_0	person
ZJDAzZZQ38k_1	knife
ZJDAzZZQ38k_0	knife
ZJEQHkA9NLw_1	truck
ZJHeFXEtwNE_0	knife
ZJJoit687Tc_0	person
ZJJpIPciUts_2	skateboard
ZJL9WONxDB8_0	person
ZJMJBrWq8-o_0	person
ZJOVhmSGVMM_0	person
ZJXuyIEaSc4_0	horse
ZJYXcUOxNRc_1	person
ZJdKrkzHR94_0	person
ZJdKrkzHR94_1	motorcycle
ZJe2QoJwNa0_0	horse
ZJimYyH6VUI_0	car
ZJoQRLyRs8o_0	person
ZJpozi2Piqc_0	motorcycle
ZJwWllfPFjo_0	person
ZJyDrvmQwY8_0	elephant
ZJyDrvmQwY8_1	elephant
ZJ5n1Y-yXqM_0	person
ZKF4kfqyu6U_0	person
ZKIuqz6GDSA_0	horse
ZKJuI7-4560_0	cat
ZKKalWR8MBM_0	boat
ZKSF-y6kC1I_0	elephant
ZKSF-y6kC1I_1	elephant
ZKTseP8JqIw_0	person
ZKk703iOFmY_0	horse
ZKrJdHuvvR8_0	person
ZKy67yESvjM_0	person
ZK1zKp1iJY4_5	elephant
ZK1zKp1iJY4_2	elephant
ZK3-Em8w4HE_0	horse
ZK6pkPtSd_4_0	cow
ZK_BL_TGwo0_1	train
ZLFXKnOp0LM_1	knife
ZLH6HbQ5Miw_0	person
ZLSqYLLWQLc_1	cow
ZLSqYLLWQLc_2	cow
ZLcGyr4ZfJU_1	airplane
ZLdb8-YkoiY_0	person
ZLm8Hen6OFM_1	bicycle
ZLm8Hen6OFM_2	bicycle
ZLnf4vSxfgo_1	umbrella
ZLqSGXI7FdM_3	knife
ZLuY9hS-wd4_0	bus
ZLuY9hS-wd4_1	bus
ZLuY9hS-wd4_2	bus
ZLupIiWNPOY_0	person
ZL18xmfIKH4_1	motorcycle
ZL18xmfIKH4_3	motorcycle
ZL18xmfIKH4_2	motorcycle
ZL3DgidLXjw_0	person
ZL5SCZpZWtA_1	horse
ZL-60We4drw_0	dog
ZMDe7QMaLa8_0	person
ZMD2tP69gaU_1	person
ZMKFhrS_QnY_0	cow
ZML6VoRZ_Tk_0	person
ZMMDA6nYXZs_0	bird
ZMPdl-1FCMQ_0	person
ZMZU_V7d3-I_1	umbrella
ZMa0bYeg_NE_0	dog
ZMdAlm9Zx_A_1	car
ZMeQ1Vc3HZk_0	person
ZMuwZKOfK1s_0	motorcycle
ZMvdpTH-1Ug_9	airplane
ZMxu4wRDuqU_1	person
ZMyEEXdgJeA_0	person
ZM1xadWQqKQ_0	bus
ZM2SMTrxUr0_0	train
ZM3QVkm1izg_0	person
ZM5-iyB8rFk_1	dog
ZM_TO-0UDp4_0	person
ZNJ8aytwo1E_0	person
ZNP23sy27W0_0	person
ZNTqZ3wERJE_0	person
ZNUBh1ppeyo_0	skateboard
ZNXCWGzmxK8_0	person
ZNZx7hTxCQE_0	airplane
ZNaTV3nGl6M_0	person
ZNcUW5m7eRw_0	giraffe
ZNg9OZgsMqc_0	bear
ZNoQrAOf3Ns_0	truck
ZNqpyPcacjY_0	motorcycle
ZNv_LrEIljc_0	umbrella
ZNxw9kVCouU_0	bus
ZNzeI_r7GT4_0	truck
ZN2bt7wkvH0_1	bear
ZN5ukEMKLY4_0	cow
ZN_gFe4IzxE_0	truck
ZODUj9lsCzk_0	horse
ZOEa1JGwnwE_0	person
ZOEa1JGwnwE_1	person
ZOGP8-XsFYc_0	person
ZOIuTsiGyRY_0	bird
ZOJSvR5KOsE_0	dog
ZOMPRnYycak_2	cow
ZOMnEZ4dWMk_0	elephant
ZOStUYUIEdA_0	skateboard
ZOTSBcRwdRA_0	person
ZOX1xH7rOus_0	train
ZOthVGHUcjo_3	cow
ZOwhFlp5EiA_0	person
ZOxDsYnvl0M_0	person
ZOymkqw58fw_0	person
ZOzQfVh1LN8_1	motorcycle
ZO_5hZ2ex6Y_0	person
ZPKaBLqoKvQ_0	person
ZPNr3zZg6jk_1	person
ZPNr3zZg6jk_0	person
ZPNr3zZg6jk_2	person
ZPQ0lqiH9uw_0	train
ZPQ0lqiH9uw_1	train
ZPQ3tbJp33I_0	train
ZPVOrRypdRM_0	horse
ZPZjgecd6OQ_1	boat
ZPaWYb_4S8Y_0	person
ZPeRU9CLLew_0	person
ZPgUlFmZyP4_0	person
ZPjN0Rp_1ZA_0	horse
ZPkO4x8HPaI_1	person
ZPqs3xJ8sMY_0	person
ZPqs3xJ8sMY_1	person
ZPq9qgTZ4XI_0	truck
ZPyxQD17Fq4_2	person
ZPyxQD17Fq4_4	person
ZP7SN9kW5kg_0	person
ZP7sET2Y9dU_0	person
ZP8YaHDM_qE_0	horse
ZQCFPzE41bg_0	cow
ZQDoAEWZCQk_0	person
ZQG5CpZ3fLM_0	person
ZQRzkpfy378_0	bus
ZQZRNVrE9hk_0	person
ZQarE1lLDl4_0	person
ZQdhjMVGJrk_0	person
ZQdhjMVGJrk_1	person
ZQmTc5C-h8w_0	person
ZQrMMWQidx0_0	person
ZQuVUoqiT_I_0	giraffe
ZQuVUoqiT_I_1	giraffe
ZQ3LAYCIDf8_3	bear
ZQ8X2cqYANs_0	train
ZQ9G0UkTR1c_1	person
ZQ_vGl5xbKY_0	cat
ZRFMzM7kxuI_3	cow
ZRFMzM7kxuI_0	cow
ZRFMzM7kxuI_1	cow
ZRFMzM7kxuI_2	cow
ZRLkkoSR8o8_0	knife
ZRMOgw0VYRI_0	person
ZRNQrzQlVwA_0	person
ZRNgdckx504_0	person
ZRQug2qT1tc_0	person
ZRSRBBpyBG8_0	person
ZRXjiNMKvis_0	airplane
ZRc8GDK_9hc_1	umbrella
ZRkHgC0EAz8_0	person
ZRmkeBogj-U_0	person
ZRoz_bGkPaE_0	person
ZRuQ3ipcK3o_0	bus
ZRzOWgIAwe8_0	bird
ZRzOWgIAwe8_3	bird
ZR0Qj5P8snw_1	bear
ZR4yO1ASDwo_2	person
ZR_VWPjxLTU_0	dog
ZSDCxbSs-Hs_0	person
ZSFzv92w5z4_0	motorcycle
ZSGJwERlcvM_0	person
ZSXoUfKY7t8_0	person
ZSdzUC2BB8Q_0	train
ZSdzUC2BB8Q_1	train
ZSkkNWgXm6E_0	skateboard
ZSkkNWgXm6E_1	skateboard
ZSn4gRAJToo_0	cat
ZSoJT194AtI_1	skateboard
ZSoJT194AtI_0	skateboard
ZSruK26cGuI_0	dog
ZSs6Knma-Q0_0	cow
ZSs6Knma-Q0_1	cow
ZSu3GocMJzI_0	car
ZS29l3t9vK8_0	person
ZS6NQXztroI_0	person
ZS_wuZnVzbw_0	person
ZTLDJDjvSuQ_0	truck
ZTPTnzEs_Lc_0	person
ZTcRmNM1n8M_0	person
ZTjOZ-dZDEg_1	car
ZTmHHCmX7aw_0	skateboard
ZTnEKCqMNHs_0	person
ZTo33r_63Wg_0	knife
ZTw6Dkp-LPU_7	elephant
ZTw6Dkp-LPU_0	elephant
ZTw6Dkp-LPU_4	elephant
ZTw6Dkp-LPU_5	elephant
ZTw6Dkp-LPU_6	elephant
ZT5iwG3vEhM_0	umbrella
ZUCf2cVBY08_0	person
ZUWSpLaJj4M_0	bird
ZUYtIKrcaKo_0	person
ZUaHjAaQqF0_0	bus
ZUdCQl7WU_U_1	person
ZUdCQl7WU_U_0	person
ZUd0IAbilBA_0	elephant
ZUoFqGf_ijs_0	elephant
ZUoJFmQ6ro4_0	person
ZUwniKcHERQ_0	horse
ZU0WSpOWSak_1	bear
ZU0_sT3EbVY_0	zebra
ZU9LGiLzKJg_0	motorcycle
ZU-ZhVyhBpA_1	bicycle
ZVAHreexSa0_0	person
ZVBjo5HM0Do_0	knife
ZVD-ea5SjMg_0	person
ZVJpmiue5IA_0	truck
ZVKyUsgomW4_0	person
ZVOMkt8TORM_0	train
ZVQo_9tFZGY_0	bus
ZVY_873YYQY_0	skateboard
ZVZJRbJ2h1A_0	cat
ZViLnbCdjZM_1	person
ZVlOetMc3m4_0	person
ZVl8So4V1Ss_0	cat
ZVnaHf8vAhA_0	zebra
ZVtPRAs8Za0_0	person
ZV8NIO3XuLQ_0	person
ZV9eJe2grq4_1	bear
ZWIPlBvd1DI_0	person
ZWIPlBvd1DI_1	person
ZWJv_-wAdws_1	skateboard
ZWKHlq-W7_8_9	train
ZWKHlq-W7_8_14	train
ZWKHlq-W7_8_0	train
ZWKHlq-W7_8_1	train
ZWKHlq-W7_8_4	train
ZWKHlq-W7_8_7	train
ZWKHlq-W7_8_10	train
ZWKHlq-W7_8_11	train
ZWKHlq-W7_8_12	train
ZWKHlq-W7_8_13	train
ZWNe-zcl-IY_0	boat
ZWNjUm5Uzh0_1	bicycle
ZWNjUm5Uzh0_5	bicycle
ZWXE7IAaWrg_0	person
ZWXSnELtawA_1	knife
ZWXSnELtawA_3	knife
ZWX1cGhJG98_0	bicycle
ZWlTD6EbOTo_0	person
ZWqzdCz6UvY_0	bird
ZWr6RECjqV0_1	horse
ZWr6ZU_-ir4_1	person
ZWthtO1iGtQ_0	person
ZWwlzozPAk8_0	person
ZWxn8yT0bXo_0	cow
ZW0HC4IRa64_0	person
ZW3CWoXzrn4_0	bicycle
ZW3CWoXzrn4_1	bicycle
ZW5VkDNSfWA_0	cat
ZXMqiFE6KOE_0	airplane
ZXRcWIcok2I_0	person
ZXgYAh2AWyk_0	horse
ZXp6jOe8DUE_0	person
ZXyJafbGcBM_0	horse
ZXzno8CjUyM_0	elephant
ZYB9yzoJ6jc_0	person
ZYG83auB9Lk_0	train
ZYIgTdUmOWk_0	elephant
ZYKlgXftesk_0	cow
ZYM0_4YzeeQ_0	person
ZYRgw5rNhE4_0	person
ZYS7WVlJbuU_0	person
ZYX53PWsBdk_0	person
ZYY8vkvB1zU_0	person
ZYkIkq9kfLc_0	dog
ZYlANECCXnI_0	person
ZYocOIOyuqs_0	person
ZYsifQxv94s_1	motorcycle
ZYs7rbZt8Zw_0	airplane
ZYs7rbZt8Zw_1	airplane
ZYs7rbZt8Zw_2	airplane
ZYtk2iVNC90_2	airplane
ZYtk2iVNC90_0	airplane
ZYxn9wmzRI4_0	bicycle
ZYxn9wmzRI4_1	bicycle
ZYzeKMdP2SE_0	person
ZYz6B5dwXcE_0	person
ZY_urkqeQLM_0	bicycle
ZZANjG2Z5Jk_0	person
ZZFzCaL48sE_0	cow
ZZNRG-ux4fw_0	person
ZZQDFjbEcHQ_1	bird
ZZQDFjbEcHQ_2	bird
ZZQSDwoLZ00_4	knife
ZZSFKq4WH78_0	cat
ZZVPKuh-2v8_0	person
ZZVx_IT4voA_0	person
ZZlf3LtDpH8_1	bear
ZZpLkBcXUgs_1	person
ZZpLkBcXUgs_2	person
ZZxMtMlV-MM_0	cow
ZZyW-2jZcIo_0	horse
ZZyW-2jZcIo_1	horse
ZZ20JXRExdg_0	person
ZZ8OuI39UTM_1	person
ZZ85EAvnAGU_0	person
ZZ85EAvnAGU_1	person
ZaDVUoq6h5o_1	person
ZaD5V9_Vw2w_0	person
ZaJb3JTan7Q_0	person
ZaLqPrH_aVo_0	train
ZaLqPrH_aVo_1	train
ZaNZV-lM-3o_0	person
ZaNZV-lM-3o_1	person
ZaPC288yVBg_1	bicycle
ZaPC288yVBg_5	bicycle
ZaPC288yVBg_7	bicycle
ZaPltFe0S_o_1	truck
Zabt7ElK3jM_0	person
ZacHdhX9F9M_2	dog
ZadGgAG3PzE_0	person
Zaew_bHz-PQ_11	umbrella
Zaflj5gSZEw_0	person
ZanT0hXyJhk_0	bird
ZavCWamLatc_2	person
ZavCWamLatc_1	person
Za4BYhhaFFQ_1	zebra
Za6oX4aQR34_0	airplane
ZbB-tdDvITQ_0	motorcycle
ZbDu8V7ppZE_0	motorcycle
ZbHt1sn7oTI_0	person
ZbJvtTVTTV8_0	knife
ZbQXzueqj4Y_0	horse
Zbgfg8usx-k_0	person
Zbgfg8usx-k_1	person
Zbm5_qB8fEs_0	person
ZbrJHC_mHlo_1	person
ZbrJHC_mHlo_2	person
ZbrJHC_mHlo_0	person
ZbrqZYGiMvE_1	cow
Zb2Vz655gh4_2	horse
Zb755JeGMpU_2	person
Zb-JKfQ5emU_1	person
Zb-JKfQ5emU_2	person
Zb-JKfQ5emU_0	person
ZcJPap_gVyo_0	person
ZcXA6CyQBi8_0	cat
ZchU4DxP5A8_0	person
Zcw7wSfd2JM_0	person
Zcw7wSfd2JM_1	person
ZdElKzM-US0_0	umbrella
ZdKO1sC4o60_0	person
ZdMbx0IXDzs_0	person
ZdMm6j__cQM_8	bicycle
ZdTZrRX0dv4_0	truck
ZdXrQlOU7iw_1	bicycle
ZdaFXJzLLUs_0	person
ZdaFXJzLLUs_1	person
ZdeTj7nyN-s_0	boat
Zdevf1MbY8U_0	train
Zdevf1MbY8U_1	train
Zdevf1MbY8U_2	train
ZdirtQF_sjE_0	person
ZdlnVpHrDcg_0	giraffe
ZdlnVpHrDcg_2	giraffe
Zdq2csZeJr8_2	person
Zdrk4yHmMXA_0	person
ZdtUPHscS-s_0	person
ZdxD4gqVioQ_0	cat
ZdxHWwaivLc_0	cow
ZdyBZtlMq-M_2	bear
Zd3j0bQV6NI_0	person
ZeHLf0q4Z1Q_0	person
ZeZAZbMg1zY_0	person
ZeaoaXZDhPw_0	person
ZemOY1F1bVo_0	truck
ZemOY1F1bVo_3	truck
ZemOY1F1bVo_1	truck
ZerHfx3SLxU_0	person
ZerYXYTyhoc_0	person
ZetcbIDyydg_1	car
ZetcbIDyydg_0	car
ZeuqVhpsVu0_0	horse
Ze6GIOUVxZU_0	person
Ze8W47hBrrE_2	skateboard
ZfAFALQjUwI_2	person
ZfAFALQjUwI_1	person
ZfAM39o5Cbc_0	bird
ZfDkxwMowSk_4	elephant
ZfF5Z0hrOQw_0	person
ZfHSyDaLaw0_0	airplane
ZfHSyDaLaw0_2	airplane
ZfHSyDaLaw0_1	airplane
ZfJvZeaN7Ro_1	person
ZfTTW39iHJQ_0	person
Zflcz9EKz4g_4	elephant
Zflcz9EKz4g_1	elephant
Zflcz9EKz4g_2	elephant
Zfmwrq2aghI_0	person
Zf86HoPHmBs_1	bird
Zf86HoPHmBs_0	bird
Zf-rSx5ZNB8_0	person
ZgK0Y4PgWSM_0	person
ZgOr7facaIw_0	skateboard
ZgP7q-rIhs0_1	person
ZgTDthFY-aI_0	bird
ZgZ18HIfCGc_1	motorcycle
ZggirLBvHSw_0	dog
ZgjspuwgTAc_0	person
ZgtG8Zy63UQ_0	person
Zg18GZ5OFWw_1	person
Zg2YrzGNuZs_0	person
Zg4f2iY8_zo_1	cat
Zg4f2iY8_zo_0	cat
Zg5MdsCXRWM_1	cow
Zg5MdsCXRWM_0	cow
ZhLB-laOg_g_9	bicycle
ZhLB-laOg_g_3	bicycle
ZhLB-laOg_g_5	bicycle
ZhLB-laOg_g_6	bicycle
ZhLB-laOg_g_10	bicycle
ZhLB-laOg_g_12	bicycle
ZhPafr5WTEs_0	person
ZhtgT8q5Gm4_0	person
Zhtr_XhO6_4_0	train
Zhtr_XhO6_4_1	train
Zh6QWGGQ9dU_0	person
ZiJFOBVGah4_0	horse
ZiPO1UcM3IY_0	dog
ZiP2ydBHuPs_2	person
ZiSl_Dy1ZB4_0	person
Zibk3bXvHCY_0	cat
Zig1VrVbQc0_0	horse
ZimvCFcji0A_0	person
ZisoM7y_CS4_0	person
ZitUYI22J54_1	knife
ZitUYI22J54_0	knife
Zi1etYbSUmQ_1	person
ZjCbmE2jLo4_0	person
ZjFb1VLHvyg_1	horse
ZjPmZ4grIFA_0	person
ZjPmZ4grIFA_1	person
ZjQqfJ1Docg_0	person
ZjQ9lIlCehk_0	skateboard
ZjSloqSrfWU_1	airplane
ZjSloqSrfWU_3	airplane
ZjWBw4tZUO4_0	train
ZjWBw4tZUO4_1	train
ZjWBw4tZUO4_2	train
ZjWBw4tZUO4_3	train
ZjWBw4tZUO4_4	train
ZjWBw4tZUO4_5	train
ZjWBw4tZUO4_6	train
ZjbhM1ZiKW8_0	person
ZjbhM1ZiKW8_2	person
ZjcEfOHRyLQ_0	truck
ZjcevqmMJvY_0	person
ZjgTSjb7Vh4_1	car
ZjnaerD1MHM_0	elephant
Zjn6uD43ewg_4	airplane
Zjn6uD43ewg_5	airplane
Zjn6uD43ewg_1	airplane
Zjn6uD43ewg_2	airplane
ZjpmS5k09Ug_1	person
Zjpzw1n9Lvc_0	skateboard
ZjsEX7nNYdQ_0	person
ZjxiHzcXOAs_0	person
ZjxiHzcXOAs_1	person
Zj2HBun9kBY_0	person
AVW26zY72Ns_0	person
AVXWb0s5LZw_0	person
AVqCe7X9Pp4_0	cow
AVragVmWr8M_0	motorcycle
AVvnZ-Ky-ew_0	person
AV9y4LnUV84_0	dog
AWAQTemnBJc_0	person
AWCUoghX20A_0	cow
AWD_KAfvb0U_0	skateboard
AWOhJ9RZReg_0	person
AWOhJ9RZReg_1	person
AWPNd7zPJzg_0	person
AWPNd7zPJzg_1	person
AWZt9EdU3BU_3	zebra
AWdKXFitdJI_0	boat
AWh2S4rI6kc_0	person
AW1SjuoheU8_0	cat
AW2cvkaExG4_0	cow
AW8munaOGqw_0	person
AW--f4fsLFY_0	train
AXB4hYQKqUw_0	person
AXB4hYQKqUw_2	person
AXQlwoC_K0g_1	truck
AXX66Oq_RkU_0	person
AXhx8hncZvA_0	boat
AXm0KvcIchQ_0	train
AXtXzxTXTqI_0	elephant
AX2rS0bpAmM_0	horse
AX4Hsfdm-Fo_0	elephant
AX8WoOXfJDA_0	person
AX-xVtjP42Q_0	person
AYLoR7L3CMs_3	bird
AYLoR7L3CMs_1	bird
AYUGoWokN_0_0	person
AYYdBxTI_54_1	train
AYakvLR8aVM_0	person
AYe6Wf0URgo_0	truck
AYgbgSVClN4_0	person
AYg1V2ol96s_0	dog
AYj70IRvvwI_2	airplane
AYj70IRvvwI_3	airplane
AYn-qtOy_nc_0	person
AY7foLy1uok_0	elephant
AY7foLy1uok_1	elephant
AY-AbrJPyY0_0	train
AZHYXkv5rMk_0	bird
AZJsII37MPY_0	bird
AZMW1TyN6Z4_0	person
AZQjsUm-CXk_1	person
AZhH2ej_x_g_0	person
AZjZ1ZSyCeE_0	person
AZk4MAu-j90_0	person
AZleWF5zAxc_1	bear
AZl3Emy9K3A_0	horse
AZouBTtQrtM_0	person
AZpAuvQryZo_0	person
AZpAuvQryZo_1	person
AZ9SW8bxD3E_0	bicycle
AaGwVQ6UjOE_0	person
AaRVwgGBmWU_0	person
AaTW4oc5bBU_0	person
AaZsdPwg9qg_3	bus
Aac18k-eLZI_0	person
Aac18k-eLZI_1	person
Aac18k-eLZI_2	person
AakpjcyvFSo_0	person
AalaqaXsEbs_3	umbrella
AalaqaXsEbs_0	umbrella
AalaqaXsEbs_1	umbrella
AalaqaXsEbs_2	umbrella
AaoK6DPQKII_0	bus
AaotWWHg4eU_0	truck
AaotWWHg4eU_1	truck
AaotWWHg4eU_2	truck
AasksRmCk1g_0	person
AatNkWo2ryE_0	person
Aa0FU2EIMZ4_0	bird
Aa-wzDtjCGc_0	person
Aa_biYfYp08_0	person
AbEsU9EX9XQ_0	elephant
AbEsU9EX9XQ_2	elephant
AbO_VrlyQ8I_0	umbrella
AbTxhwSueZw_0	person
Abd7Vn-Nyt8_1	truck
AbeOAFhMXBY_1	bird
AbeOAFhMXBY_2	bird
AblKd4XIjqk_0	person
AbmnNkzkXFg_0	elephant
AbmnNkzkXFg_1	elephant
AbuMVYzS0mw_0	skateboard
AbvoOuTpLtA_0	dog
AbwI4m0H9Hk_2	train
Abx126RTs10_1	elephant
Ab9zgKJnr9Y_1	person
Ab-vGS2mqFQ_0	cow
Ab-vGS2mqFQ_1	cow
AcCU5YAWXlw_0	dog
AcReGpoHOZI_0	person
AcSmnBYhEsg_0	person
AcTgPRNars0_1	truck
AcUEWZRPoGA_0	umbrella
AcZNiBe0Fgo_0	person
AcZukbBG7tI_0	boat
Acc1yTFpH2c_0	dog
AcpBKywfL4o_1	cat
AcpOxyI_YPI_0	person
AcprJcYvkbY_0	person
AdDiiRHwZ2E_0	cat
AdEH-oHs1Qo_3	train
AdEiQT7Nm0o_1	motorcycle
AdE2jnpk6AM_0	boat
AdbsyVjq_Xs_0	cow
AddL-M622TI_0	knife
AdgTVbi_kus_0	person
AdsPsjswSGQ_0	motorcycle
Ad044xbRhE8_0	person
Ad2TSmaLvX8_0	person
AeDfdgrccVw_0	person
AeHbZ3U8S8U_2	train
AeWBkNuJmEA_0	truck
AeWBkNuJmEA_3	truck
AeWBkNuJmEA_4	truck
AeWBkNuJmEA_5	truck
AeakbNNwcW0_0	train
Aec4uweTSes_2	skateboard
AeflYi3Sxss_0	person
AegDGWXkWNw_0	person
AenVUPH1ils_0	bird
AendE1XHSps_0	bicycle
AerUXP3Mmks_0	person
Ae5qWkNt6RU_2	car
Ae7ucKj40mw_0	dog
Ae9Zd3lP7bg_0	person
AfHkdkvxhNs_0	elephant
AfNCSPijpao_0	person
AfNGR5iEpvU_0	cat
AfNtKiB_rD8_1	motorcycle
AfWHElsVCyM_0	cow
AfWfexnwsHg_0	person
AfWfexnwsHg_1	person
AfkKO6j4jWc_0	person
AfmMpft13ZU_0	person
AfnQoNimSjc_0	person
AfynslRqwxI_0	car
Afz2VDV4UHg_1	person
Afz2VDV4UHg_0	person
Af2MGhdZAn8_0	person
Af2VyQEZtfk_0	person
Af6Ve26JUOg_0	person
AgBaUhTbzxA_0	airplane
AgBaUhTbzxA_4	airplane
AgBaUhTbzxA_5	airplane
AgBaUhTbzxA_3	airplane
AgBaZRmz8IY_0	skateboard
AgJCf77qxsY_0	person
AgP2HoU83S4_4	knife
AgYhFemsFag_0	person
AgZ2iflIKWc_1	person
AgaetfTOzc8_0	person
AgdrEW8jmw4_0	truck
AgqmhFD0R94_2	elephant
AgqmhFD0R94_3	elephant
AgqmhFD0R94_1	elephant
AgrKeQXSU2M_0	elephant
AgrKeQXSU2M_1	elephant
AgrKeQXSU2M_2	elephant
AgtCW50wfig_0	person
AgvxdVNj5Oc_0	skateboard
Agw5t7YSQbE_0	skateboard
AhAW4UKPzz0_0	giraffe
AhE2vDF6Gbc_0	horse
AhE2vDF6Gbc_1	horse
AhjsDq9fEzQ_0	person
Ahv2jhPqRPg_0	person
AhwGPZWtf3E_0	person
Ahxq6Rtu3lc_0	person
Ahx3IZujXDw_0	bus
Ah0AGjta1qg_5	bird
Ah04VeRs2hg_0	truck
Ah4x4EfR3BY_0	motorcycle
Ah4x4EfR3BY_1	motorcycle
AiIc8FW3q98_0	car
AiL_iCJ8HZI_1	person
AiNLvzwt3_w_1	bird
AiNLvzwt3_w_2	bird
AiP7EOvTpK4_0	motorcycle
AiP7EOvTpK4_2	motorcycle
AiU_T3DZI2w_1	bus
AiU_T3DZI2w_2	bus
AieRY99VkmE_0	person
AieVzbENJv0_3	bicycle
AiieCerOKpc_0	person
Aik2hirrxEo_3	airplane
Aik2hirrxEo_0	airplane
Aik2hirrxEo_1	airplane
Aim6_lZQi4g_0	person
AiqqXxqnPPM_1	cow
AiqqXxqnPPM_0	cow
AittR1dd2SI_0	train
AittR1dd2SI_1	train
Aiv3XHMuVq8_0	train
Aiyfw0Zh38k_0	person
Ai29fDmklxM_1	person
Ai29fDmklxM_0	person
Ai3S7n1Aofs_0	elephant
Ai-487iZv0E_0	person
AjFhyF1XZw4_0	person
AjJHvamHoMU_0	horse
AjPBAy1xgrY_0	person
AjVe8d0vc1E_0	person
AjamPk2Geuw_1	bus
Ajg7q9zxJUo_0	person
AjroIzI2OW8_1	truck
AjroIzI2OW8_2	truck
Ajsu2bGngDw_1	person
Ajs4qdBK7Jk_0	elephant
ZkD_WAxZB3o_0	cow
ZkHPsjy-YUQ_1	knife
Zkbav-Qoxds_0	horse
Zkbav-Qoxds_2	horse
Zkbav-Qoxds_1	horse
ZkidaaVx2VU_1	bus
ZknqgRL504A_4	bear
ZkqA2kLudwE_4	train
ZkqA2kLudwE_0	train
ZkqA2kLudwE_3	train
Zku9JAotBZ0_0	boat
ZkzM2jvV2AY_0	person
ZlBfF2yK2vg_1	person
ZlBfF2yK2vg_2	person
ZlBfF2yK2vg_0	person
ZlDsSDEHEzY_1	cow
ZlDsSDEHEzY_0	cow
ZlDsSDEHEzY_2	cow
ZlFElBglnHA_0	cat
ZlP8tmFYeyY_5	bird
ZlfyrRfHDoc_0	cow
Zljx0icnRa8_0	person
Zljx0icnRa8_1	person
Zlmsqen0qZo_0	person
Zln667JkWo8_0	person
ZmHKBIsSjQA_0	horse
ZmHKBIsSjQA_1	horse
ZmVLw9-fLDo_0	car
ZmbXlevaX2U_1	boat
ZmgJjFt3JU4_0	skateboard
ZmhKe4_d5Ag_0	person
ZmiCqFxUJSw_1	airplane
ZmkKOYN1dRw_0	person
ZmrCaB8p3IM_0	bear
ZmuzvhzN6EI_0	cow
Zm3AU4TEpEw_0	person
Zm5VvBaQUwU_0	bird
ZnRgQ1VBIGE_1	person
ZnWAM5ju8NM_0	person
Zne4XpVG2YQ_1	person
Zne4XpVG2YQ_0	person
Znr-Uiobo-k_0	person
ZntDSf8cCPI_0	person
ZnvLWU_PCZ0_0	motorcycle
Zn-r14oEJwM_0	airplane
ZoC1knYO0Tg_0	cow
ZoJIup20AGU_0	person
ZoKfc3OL0JY_0	person
ZoK4wKRoZjY_0	person
ZoN4k6UNw6I_1	horse
ZoOvu218D6M_0	person
ZoR1yoQzsbM_0	person
ZouHgocvjDI_0	bird
Zo-8G7N2DXU_0	person
ZpAlbL-YE0E_0	bus
ZpCrRb_a9QI_0	person
ZpCuVDLXQSw_1	horse
ZpCuVDLXQSw_0	horse
ZpSzmFLEm0c_1	car
ZpURI0wRgws_0	person
ZpXJ-0dv6Us_1	cat
ZppFK22HdIk_0	person
ZpqXtZfe-3w_0	cat
Zp1nQXN7dyg_0	horse
Zp2CuvTAZLw_1	person
Zp740cgCPPE_0	person
Zp8GHxi_5l0_0	knife
Zp8GHxi_5l0_1	knife
ZqM9VL5DJ28_1	person
ZqOcOhiAI6k_0	cow
ZqS1PqS3iT0_0	truck
ZqW027iDkCI_0	person
ZqXFvdeNrYI_1	person
Zqa0-AUnl9s_0	person
Zqm8A3wpeJQ_0	person
ZqtVs5joekw_0	cow
Zq018zZzx1c_0	person
Zq1u84GLCHI_0	motorcycle
Zq5nK49UZ_o_2	elephant
Zq5nK49UZ_o_3	elephant
Zq5r3BwLg_c_0	skateboard
Zq-RNCVoZFs_0	person
ZrA0NE09ipc_0	dog
ZrDoGqu-A5A_0	train
ZrI4ruv6B3o_0	bird
ZrKpKmp29_o_1	bird
ZrKpKmp29_o_3	bird
ZrKpKmp29_o_6	bird
ZrK5JKg83qU_0	person
ZrUx83OGIOk_0	person
ZrW7Si0hJKI_0	person
ZrbVa__ne-0_0	person
ZrfPtqkS_MY_0	airplane
ZrfPtqkS_MY_1	airplane
ZrfPtqkS_MY_5	airplane
ZrfPtqkS_MY_6	airplane
ZrfPtqkS_MY_7	airplane
ZrgMnk8f_TA_0	person
ZrgMnk8f_TA_1	person
ZruJ2hhn9z0_1	person
ZrvWeRZ_dyU_1	cow
ZrvWeRZ_dyU_0	cow
ZrwXUWAxjIM_0	giraffe
ZrzdqF_ePkM_0	horse
ZrzdqF_ePkM_2	horse
Zr5eAtkuxQ0_0	bear
Zr_AAxouNfg_0	cow
ZsCaDsfPNec_0	cow
ZsDDOO-bpFA_0	person
ZsDDOO-bpFA_1	person
ZsESx0nIYqI_0	elephant
ZsESx0nIYqI_6	elephant
ZsESx0nIYqI_7	elephant
ZsJCwiPEvkI_0	person
ZsLDBiZ0o14_0	skateboard
ZsPVRik6m_c_1	bear
ZsSkZhL-HOM_2	bicycle
Zsb2ucv_mAg_0	person
Zsdv_3EWODM_0	person
ZsyMk67bjIM_0	dog
Zs0j_1tuTDo_0	person
Zs1ltKMvRec_0	person
Zs1ltKMvRec_1	person
Zs79wUXMpx8_0	bear
ZtA8n6dsH-w_4	car
ZtA8n6dsH-w_1	car
ZtA8n6dsH-w_2	car
ZtA8n6dsH-w_3	car
ZtDUifuLGrM_2	bird
ZtEDTuHcM9U_0	person
ZtM6JRtVtpU_0	motorcycle
ZtToUMIMdYE_0	person
ZtlDJ70ap8Q_1	bear
ZtlJcLPPjsg_0	person
ZtsGzhfZg9g_0	person
ZttTri7sEK4_0	train
Ztyep9o6CLE_4	bus
Ztyep9o6CLE_6	bus
Ztyep9o6CLE_7	bus
Zt9qKAA_xyA_0	person
ZuC0Jr3Y3s8_0	car
ZuGpcHtPLLA_0	person
ZuWlzE4F84c_0	truck
ZuhmoYvtP40_1	person
Zuicm6_fX9I_1	bicycle
Zunjyc7DIP4_2	train
ZuoBIQ-Kq74_0	person
ZuqXxaMAufU_1	person
ZuuL_Yi4FZQ_1	dog
ZuuL_Yi4FZQ_0	dog
Zuy59kV2M-0_1	person
Zu-vh46IwiU_0	cow
Zu_dXJvDHdo_0	person
Zu_f8xuOweg_3	elephant
Zu_f8xuOweg_1	elephant
Zu_f8xuOweg_2	elephant
ZvDo2WbWL4g_1	person
ZvDo2WbWL4g_0	person
ZvJItzBdO04_1	person
ZvJrqHsPVL0_0	bus
ZvSN_Y6vK3c_0	person
ZvV5mqJgbcQ_0	cow
ZvfCrJvE1Tg_0	horse
ZvfIYK-AWCw_0	person
Zvlx8vSlAPs_0	bicycle
ZvtGPgtfhE8_0	person
ZvtuffxB5EY_0	person
ZvyOzgxu-4Y_0	truck
ZvzVi9irgvw_0	bear
Zv6DWiKAux4_1	person
Zv9e9Vm6Vis_0	motorcycle
ZwDqCxCFpF4_0	bicycle
ZwDqCxCFpF4_3	bicycle
ZwH5xnh6Thw_0	person
ZwW6ybIP8ys_0	bus
ZwdSYMz9ioo_0	person
ZwmRodW5wgg_0	horse
ZwrtmR7ewc4_0	person
Zw7a69yU7f0_0	motorcycle
ZxAlVbDwlCc_2	bird
ZxAuwcxhXxc_0	person
ZxE5MjV6i4w_0	skateboard
ZxOVw-Lc-NI_0	person
ZxStkYy-wgo_0	motorcycle
ZxUKijmOWJc_0	person
ZxitXAY6Xsc_1	knife
ZxqbwwO81Xc_0	train
Zxv2BRQIWm0_4	airplane
Zxv2BRQIWm0_5	airplane
Zxv2BRQIWm0_7	airplane
Zxv2BRQIWm0_8	airplane
Aj7HWiU0iQg_0	skateboard
Aj_E-ObfzoE_1	person
AkGYKkcRyPM_0	dog
AkHT5Oo22rQ_0	person
AkMpnm9JrLU_0	person
AkWcVIeIx34_0	boat
AkaR-XgClv0_0	person
AkaR-XgClv0_1	person
AkeAdeJpbpg_0	train
AkeAdeJpbpg_3	train
AkeAdeJpbpg_1	train
Akh0VNTS6G4_0	person
Akh0VNTS6G4_1	person
Akh0VNTS6G4_2	person
Akh0VNTS6G4_3	person
AkkNBGH82Ic_0	horse
AknHhsIpRqc_0	airplane
AkxKeaxEnvQ_0	dog
Ak3XQg9z8XQ_0	person
Ak8ygMb5ykk_0	person
Ak8y7dALcJI_0	person
AlAUJSBL-e4_0	dog
AlNCPdpo1gg_2	bicycle
AlNCPdpo1gg_5	bicycle
AlNCPdpo1gg_6	bicycle
AlNCPdpo1gg_0	bicycle
AlNCPdpo1gg_3	bicycle
AlNCPdpo1gg_4	bicycle
AlPZeADzCKc_0	person
AlPZeADzCKc_1	person
AlXlVnkucyU_3	train
AlXlVnkucyU_1	train
AldX05MqOs0_0	person
AleuxLN7VcU_1	bird
AlfbdsgKBAc_1	person
AlhjN5qz_WI_0	train
AlikgfDMckk_0	person
AlnIWAFamHE_0	bear
AltA5vQ7Icw_0	bus
AlzB8mXDcYc_0	horse
Al2hm71ia6E_0	person
Al9l6-4QDz0_0	horse
Al9wCTPpSWM_0	skateboard
AmPe5gTOCTo_2	person
AmPe5gTOCTo_0	person
AmPe5gTOCTo_1	person
AmQ_UrwLf3g_0	person
AmRyW4hmSjw_0	person
AmcAzvpvDRg_0	bear
AmeaTbvmKvo_0	car
Amt8BGudD0w_0	skateboard
Amt8BGudD0w_2	skateboard
AmuX-Lv7OeM_2	cow
AmwvLxALyCw_0	person
Am2wElVETcw_0	cat
AnD6ijSktyM_0	person
AnEC6v3fXrE_0	cow
AnOwuTW7DKk_0	cow
AnOwuTW7DKk_1	cow
AnQ2ZY1JxAY_2	person
AnWClR8yyu8_0	person
AnZKri0xn-c_1	cow
AnZKri0xn-c_2	cow
Anb2IyxcJbk_0	horse
Anevw4PbqTo_0	person
AnkgvW70F5E_0	person
AnkgvW70F5E_1	person
An342tYqi5g_0	person
AoI1hSI0PSI_2	car
AoKs5jwMuHc_0	person
AoP-So0vjIc_0	cat
AoSwFyY0f_A_0	person
AoXHZgatpco_1	horse
AoXHZgatpco_2	horse
AoXHZgatpco_3	horse
AoXHZgatpco_4	horse
Aof87CGS8NQ_1	skateboard
AoiCmKM8xz0_1	truck
AojgueRMVCY_0	person
AolLjcEFv5o_0	person
AopGnIjKuEk_0	motorcycle
Ao0EDmBMIQk_0	person
Ao0EDmBMIQk_1	person
Ao7Iys-_lZs_0	skateboard
Ao_b43xexzA_0	person
ApJMiJjCxCY_1	car
ApJMiJjCxCY_4	car
ApJMiJjCxCY_5	car
ApP4eoyM72g_1	skateboard
ApWIa9pt-vk_0	person
ApilCZCROGI_0	motorcycle
ApjCOCv29N8_0	person
AppgdYQTII8_0	truck
Ap1gZJZynL4_0	person
Ap-iaHj5SLk_4	elephant
Ap-iaHj5SLk_5	elephant
Ap-3HonA5go_0	person
AqBYSr4wmpQ_0	person
AqKP0V3Xj7E_0	cow
AqOxDunFl08_0	airplane
AqOxDunFl08_1	airplane
AqSP11-eje8_0	boat
AqUxRBRS-n0_0	skateboard
AqZhKjLLG70_2	boat
AqdAnSsQLI8_1	person
AqdAnSsQLI8_0	person
AqlHHwyJypE_0	bird
AqmXAZYmPJc_0	person
AqmXAZYmPJc_1	person
Aqo5yZkzz8I_4	truck
AqpinwPH8gM_1	person
AqpinwPH8gM_0	person
Aqqs8XxA8gM_1	horse
Aqqs8XxA8gM_0	horse
Aqqs8XxA8gM_2	horse
AqqvZzLy3IE_0	motorcycle
AqsuBaW1L0Q_0	person
AqxTv7XRAH0_0	person
Aq_n86sub5o_2	bicycle
Aq_n86sub5o_3	bicycle
ArJNEsuLzDc_0	person
ArJaHKwfOEo_0	person
ArM6GXi6YnI_1	dog
ArbpF1NIm-s_0	car
ArbpF1NIm-s_1	car
ArfeHbvYvKY_0	motorcycle
AriIdq0ZPfE_1	elephant
AroxRXjr3po_3	bear
ArrB-hbOgf8_1	elephant
ArvYqb1hJSk_0	person
AryOE3od43M_0	person
Ar7WaiToztg_0	person
Ar8Wk3m0uZ0_1	person
Ar8Wk3m0uZ0_0	person
Ar-vOeN30bM_0	cat
AsJt3MHLGiM_0	person
AsKUm364aHg_0	person
AsNy8gmdVec_0	person
AsWWfQtZSHA_0	person
AsY1dt4QojM_0	person
AsZa3il8cZQ_0	person
AsfAcK_laZA_2	horse
Asix5lGmXlg_0	airplane
AskNHLhn1t0_0	cow
As_a3CyN-kQ_0	bicycle
As_a3CyN-kQ_2	bicycle
As_a3CyN-kQ_7	bicycle
As_a3CyN-kQ_8	bicycle
As_a3CyN-kQ_10	bicycle
AtFOIFqxLKs_0	person
AtG98YoPQyg_0	bird
AtKUkiMSzfs_2	elephant
AtKieG766oI_0	person
AtawrCflbrM_0	person
AtfXsIpaSgQ_0	person
AtmVV-8Pjsg_0	person
AtmVV-8Pjsg_1	person
At0-VpJyfBY_0	skateboard
At81P33v_z8_0	person
AuA4_FjCMvo_0	person
AuJLIGyAoj4_1	horse
AuJalbdpJP8_0	train
AuLw9iNhPvw_0	bird
AuQYS5w13co_0	bus
AucK5ZDM060_1	airplane
AuchGbKLdmk_0	person
Aucxkj3w3nc_0	person
AugnPC3tdso_0	motorcycle
AunfkfLwN1w_0	bear
AunfkfLwN1w_3	bear
AunfkfLwN1w_2	bear
AutsbWiMLoY_0	person
AuuZLhOpxcI_1	elephant
AuuZLhOpxcI_6	elephant
AvGLANxpJ-Y_1	person
AvJexx39uCE_0	person
AvOpMSLKXTM_1	person
AvOpMSLKXTM_0	person
AvP_DY8SuU4_0	person
AvQgdEmyoFA_0	airplane
AvVBLLWgeWo_0	horse
AvdUsPyX5lE_0	person
AvdgweWTeeg_0	cat
AvgusAC7DUU_0	bird
Avlg_B60Z0E_0	bear
Avlg_B60Z0E_4	bear
Avp80BzoG9Y_1	person
Avp80BzoG9Y_0	person
Avr6FKguO2o_4	skateboard
Avr6FKguO2o_1	skateboard
AvvWfbj5x88_0	person
Av78r-lWmCs_0	horse
Av8Hkyi1fdc_1	knife
Av8k98IyQhs_0	person
AwAX85eLJH4_0	cow
AwDIxdZSWKQ_0	person
AwECiro8_h4_1	elephant
AwEtKHnfKJ8_1	cow
AwEtKHnfKJ8_2	cow
AwFA2LuUWN8_0	person
AwM3QWX5Jsc_0	person
AwOJkAFe8Xs_0	bicycle
AwZ6nHwMMuA_0	dog
AwqZ_9G0pWg_0	person
AwsAA0Xk1J8_0	person
Aw-D6USSthk_0	bear
AxAIZDsViZw_0	person
AxAIZDsViZw_1	person
AxAkf4tRXbI_0	person
AxLiwCy5umU_0	person
AxUFYNgnIq4_0	person
Axg0nab1SDc_0	person
AxvrCidcYqM_1	person
Ax2iIXU4Gyc_0	person
Ax5dd2_2sFA_1	car
Ax5dd2_2sFA_0	car
AyAAL3Rd_Rg_3	bicycle
AyAAL3Rd_Rg_5	bicycle
AyAA5q5B-84_0	person
AyAA5q5B-84_1	person
AyH0zvW0ndQ_1	bird
AyKf0Ufaa_o_0	person
Ayfmwf4oW_k_0	person
AyhXfIgl4Kk_0	knife
Ayo9w6aKSY0_0	person
AyqiYJuONPs_0	airplane
AyqvDNKC1CQ_0	person
Ay2VXLYZW50_1	person
AzFaa7gRy0k_0	person
AzMHek-Oow0_0	cat
AzNf4dneWFU_1	person
AzVMbaXM_QM_1	boat
AzVoOWc-ueY_0	person
AzaUz9OpHMI_0	truck
AzeA4K-S0CI_1	person
Azew3w3WZfI_5	skateboard
Azew3w3WZfI_1	skateboard
Azew3w3WZfI_3	skateboard
Aze0ijK2t2M_0	person
Aze_lfqL6mw_0	cow
AzhTPVtwJVk_0	person
Azh82KkzMVs_0	bird
Azh82KkzMVs_1	bird
Az0Hr5pa_Pw_0	person
Az5vE5ssYxk_0	person
Az5vE5ssYxk_1	person
Az7glF28oOw_0	person
Az_5XR0RSv0_1	person
Az_5XR0RSv0_2	person
A0JB0OdZ2NE_1	knife
A0L6M_8fDyM_0	person
A0Nx4JbdXO0_0	person
A0PQ6Si3nOU_0	airplane
A0XGvY-NO00_5	airplane
A0jhzA4HvrY_0	umbrella
A0n7dLEgCjo_0	cow
A02wb1V5W0A_1	person
A02wb1V5W0A_0	person
A08TTc4NLik_0	person
A1Hvxm2NCpk_1	airplane
A1H8wrYSPlQ_0	bicycle
A1NBheOGWNE_0	bird
A1fdw6WBO_w_0	cat
A1oQZf9EXPg_0	person
A1oQZf9EXPg_1	person
A1oQZf9EXPg_2	person
A1r3FpgoeP0_0	elephant
A1unjHSiYuk_0	skateboard
A1w5Z9ryeJI_0	elephant
A1w5Z9ryeJI_2	elephant
A1w5Z9ryeJI_1	elephant
A11L_7hymDI_0	train
A2ODL8T477o_0	umbrella
A2UiM17u3Ao_0	bear
A2Vhzr_2AAY_0	person
A2WfZtUfAy4_1	person
A2gisYdnTi0_0	bird
A2iD7VC-A9g_1	cow
A2p7Z_Ia9Ak_0	person
A2p7Z_Ia9Ak_1	person
A2rOJWkWoRo_0	person
A23nZy9maYk_1	person
A23nZy9maYk_0	person
A29DgqMHeEQ_0	person
A3EcM1p8r14_0	person
A3FTEFw2Bo0_3	horse
A3JmvJSIxeU_0	person
A3Lmb8E3Ovw_0	person
A3L2pdrSYdE_0	person
A3MpR785VH8_0	person
A3MpR785VH8_1	person
A3UoQh4P1_o_0	person
A3ZIKfh-QPo_0	person
A3b1bCXjWWE_1	knife
A3eocVVFaX8_0	person
A3vXSLx3blY_0	person
A4BVLpu2EQI_1	cow
A4CYcvyDGec_0	person
A4P_7hjid7Q_0	person
A4gw9TbmL54_0	train
A4ijVvmthCQ_0	person
A4oNmb9PiYQ_0	person
A4t4imYj0tA_1	dog
A4u61iOuzr0_0	person
A4u61iOuzr0_1	person
A4u61iOuzr0_2	person
A4wLmZZODQU_1	person
A4zzoIg6-W4_0	skateboard
A42uEePHr8c_0	person
A438LRj4MN0_0	horse
A5Ho_qla_bQ_0	skateboard
A5Kii0lU4h4_0	person
A5ZAKa7xw_I_0	person
A5ciZloGW2o_2	horse
A5nuZ-mKcBE_4	airplane
A5nuZ-mKcBE_7	airplane
A5-RNkQ5yzU_0	person
A5-yfb7-1NM_1	person
A6DfgaqbLDM_0	person
A6GND629_dg_0	person
A6IIHamstQo_0	person
A6KXKalaC7M_0	train
A6KXKalaC7M_1	train
A6LmIR6_mtk_1	truck
A6L7XcS8oF4_0	person
A6MkQdxLBSI_1	bicycle
A6MkQdxLBSI_6	bicycle
A6SipDli3dE_0	person
A6Tx9smTdyo_0	boat
A6Zbpn5hd6Q_0	person
A6jEv9bIawA_1	bus
A6rxrML8vyk_0	horse
A66pUkVBt_M_0	person
A7GxuMCyr50_0	cat
A7KLi_xOQFc_0	person
A7SDQoaalEY_0	person
A7SIvy9srFU_0	person
A7Zz2ESO-PM_2	bear
A7aEqy5QRJ4_0	cat
A7cjjAkLjfQ_1	person
A7cjjAkLjfQ_0	person
A7coVhNQrSs_0	cow
A7c_1Wcr5hM_0	cow
A7ltojA7WTk_0	person
A729VkZvy_s_0	person
A7_WDIFj23s_0	cow
A7_hPlvWyGc_0	cow
A8F5UnJOU5A_0	boat
A8MGPGEOAWk_0	train
A8PGaHrBO-g_0	bus
A8PlfHNTHVQ_0	person
A8RztgyPvCE_1	horse
A8U5HWirVCk_0	person
A8gL-e9dRa8_2	bear
A8oMFSrcteU_0	bicycle
A80V1BVUvf4_0	airplane
A89eQvkZ4go_1	car
A89eQvkZ4go_0	car
A89tFE_-szI_0	person
A9ACfqLHRIM_0	person
A9ACfqLHRIM_1	person
A9LEZHrMOh8_0	person
A9Mw5uHZ7WM_0	dog
A9UlOqoTO3A_0	car
A9WAS-oLC8Q_1	train
A9WAS-oLC8Q_2	train
A9etwHCHkQM_0	person
A9fblLjEn7E_1	person
A9fblLjEn7E_0	person
A9f0bktW-uM_0	train
A9sznaQipiM_1	person
A9sznaQipiM_3	person
A9tOXINxUeA_2	person
A-BcgCHWiLE_1	knife
A-JRl34Jmok_0	elephant
A-JRl34Jmok_1	elephant
A-JRl34Jmok_2	elephant
A-JRl34Jmok_3	elephant
A-MMqq_FLXo_0	person
A-R5A0HMT3w_0	boat
A-SdlQGGdZg_1	person
A-Vo3GQZrd8_0	skateboard
A-gQnulNzVo_0	person
A-gZpG3OWNM_0	person
A-jGPkEGCdo_0	person
A-qT3DcitzM_0	skateboard
A-0o6fFroLk_3	bird
A-1_sR8c39g_0	skateboard
A-1_sR8c39g_3	skateboard
A-37XpNHfQw_0	cow
A_AbA6K8Ouc_0	person
A_AbA6K8Ouc_1	person
A_B83i3dvWQ_0	person
A_CDsn7za4c_1	person
A_CDsn7za4c_0	person
A_DqzmxTyPQ_0	dog
A_Eaoo5O71M_0	skateboard
A_Eaoo5O71M_3	skateboard
A_Nb1jSK7vY_0	person
A_RHSgWC24U_0	elephant
A_R7iK_MLgM_0	elephant
A_Z7Cj10nKA_0	truck
A_aN9LUuMY8_0	person
A_g6G7vBr8I_1	person
A_qnLTG_VBg_0	person
A_uC3UuAVQE_0	cow
A_uxGLJDf9I_0	person
A_xtvYH_7vg_0	person
A__fHCZfwtM_0	person
BACWpC6GdxY_5	airplane
BACWpC6GdxY_3	airplane
BANdhsMHpw0_0	person
BANdhsMHpw0_1	person
BANdhsMHpw0_2	person
BAOR6YBIb8U_1	skateboard
BAO0Uce3vXA_0	cat
BARELTt_9Ko_0	elephant
BAWN6Xpw7sg_0	person
Zx3x1-cBu7I_0	person
Zx3x1-cBu7I_1	person
Zx8LkdyJzG8_0	person
ZyDqefuyQfU_1	cat
ZyDqefuyQfU_2	cat
ZyNwfXl7s2w_0	motorcycle
ZyQL8Ugiq4Y_0	person
ZyQxolWsw2o_0	cat
ZyQ_gFztNXU_0	train
ZyQ_gFztNXU_2	train
ZyqvHk5Ugjk_0	bird
ZyrTKvb3Uq4_0	person
ZyuoNtTPexE_0	person
ZywGdneFaWs_0	dog
Zyw6pIArS1g_0	train
Zy04v73t_oU_0	person
Zy4s6kQgRAs_0	person
Zy7a1FYT_2I_0	person
Zy9BXzUqORk_0	horse
ZzAgbPU4qoA_0	person
ZzBP5IPOX7Q_0	person
ZzBP5IPOX7Q_1	person
ZzFvfG2mfRU_0	cow
ZzIeftZXBMw_0	person
ZzPUlKXnUgE_0	person
ZzRMRSyCzzU_0	person
ZzS_a0D4AhE_1	skateboard
ZzWMnTc1LBY_0	person
Zzdl60FMu48_0	person
ZzeCPtqruzg_0	person
ZzgU7APbNfs_0	person
Zzgoobk2eIA_0	person
Zzgoobk2eIA_1	motorcycle
ZzhCWdZJAQY_0	person
Zzic21J3Ea8_0	person
ZznEoJsdkVI_0	person
ZzpccfyFyL0_0	person
ZzpccfyFyL0_1	person
Zzq_S3HujTo_0	person
ZztD-tmxwyc_0	person
ZzwlUbCfscM_1	dog
ZzxRC2pLBVA_0	person
Zz2oIdSVB6Q_0	person
Zz5GwCMuMj0_0	person
Z0D6uKz7v5Q_0	person
Z0m37r4St5Q_3	truck
Z0pLWU6Wg-o_0	dog
Z0stjlmfTpU_0	cat
Z0xYA5PwrjI_0	person
Z02r-T2hINk_0	elephant
Z04k6LBSuRk_1	person
Z1G9pYdQwCY_0	person
Z1HK6zDIJhg_0	person
Z1MvNM4bmxs_0	person
Z1SML4zVPik_0	person
Z1U7Wnf_WiA_0	cat
Z1XafO8l8gs_0	person
Z1aU1CigISE_0	person
Z1a8Tqg-yjE_0	person
Z1e-5FLWf6I_0	cat
Z1gxFkBk4EY_0	horse
Z1j81keSb9Q_0	motorcycle
Z1j81keSb9Q_1	motorcycle
Z1nr46t7EVk_0	airplane
Z1pv5a0as9c_0	train
Z1rB_fu2lKY_0	dog
Z1x8sEeQIuI_1	motorcycle
Z13O2uGP1nE_0	car
Z14p6heAJRc_2	person
Z14p6heAJRc_0	person
Z14p6heAJRc_1	person
Z15QqHX1Z6M_1	train
Z2HF5_tyxR4_0	bus
Z2K03YbfcGg_0	elephant
Z2QWOKCHkM8_0	cow
Z2QWOKCHkM8_2	cow
Z2QWOKCHkM8_1	cow
Z2SljfwK58g_0	skateboard
Z2SljfwK58g_1	skateboard
Z2VI7eM7BB0_0	bear
Z2acpS-e_cg_0	person
Z2cvYI55Dps_0	skateboard
Z2dab1zmqv8_0	horse
Z2gvlPrX5HA_5	elephant
Z2gvlPrX5HA_6	elephant
Z2kcVxTMZtM_0	person
Z2n2a39MxJQ_7	bicycle
Z2n2a39MxJQ_1	bicycle
Z2n2a39MxJQ_2	bicycle
Z2n2a39MxJQ_3	bicycle
Z2n2a39MxJQ_4	bicycle
Z2n2a39MxJQ_6	bicycle
Z21DONVXY1Q_2	zebra
Z23Gg06mNj8_0	person
Z236ql8Tpvg_0	person
Z23_3K28VSI_1	giraffe
Z3AHrAB9qhw_0	cat
Z3AplkSO6kA_1	car
Z3KMX_N6WSg_0	person
Z3KMX_N6WSg_1	person
Z3KMX_N6WSg_2	person
Z3PzgfwbjLk_0	truck
Z3i5sys0boU_0	person
Z3i5sys0boU_1	person
Z3sRLCOCxMY_0	cat
Z37dIpwPIqI_3	bicycle
Z4DQoYcs5mM_2	person
Z4DQoYcs5mM_0	person
Z4DQoYcs5mM_1	person
Z4XLmQjbg7Y_0	person
Z4XLmQjbg7Y_1	person
Z4ZKg0KbSm4_0	bicycle
Z4ZPyzSGdRU_0	dog
Z4bO8cpjQZI_0	person
Z4bO8cpjQZI_1	person
Z4bW8HHeYP8_0	car
Z4mYWGPFVkw_0	person
Z4n5ieSA6cM_0	cow
Z4tOSluXWnE_1	umbrella
Z4u3PPkCYOs_0	person
Z4u4zasFeAw_1	bird
Z4u4zasFeAw_0	bird
Z4vRtZE1WjQ_0	dog
Z4voZ3h_Dyk_1	person
Z4xVMaYAqJ4_1	bicycle
Z446P08C8vE_0	person
Z5KGx49qaAE_3	bird
Z5KGx49qaAE_5	bird
Z5KGx49qaAE_6	bird
Z5Qo8xdb8os_0	elephant
Z5RKMhlNHEE_0	person
Z5ZBRI0sc4Q_0	bicycle
Z5iJRTvm-Kw_1	person
Z5iV683VDk0_0	person
Z5ls93B1bBk_0	person
Z5mQ_0ttu74_1	elephant
Z5mQ_0ttu74_2	elephant
Z5yNMm-TIjI_0	bus
Z5zGHZ82r9A_0	person
Z53B8-gR640_0	person
Z6BVtmEMfkI_0	person
Z6FikDWrKkA_0	person
Z6MfvYa9hCs_2	car
Z6MfvYa9hCs_3	car
Z6PyYboRq5c_0	dog
Z6Q3LdMwgi4_0	cat
Z6WrlM4ZZKA_0	person
Z6j-7La25S4_0	person
Z6j-7La25S4_1	person
Z6j-7La25S4_2	person
Z6k1unwmsfA_1	person
Z6sd800eFC4_0	person
Z6tGpP8q53A_9	elephant
Z6tGpP8q53A_2	elephant
Z6tGpP8q53A_4	elephant
Z6vCDHs6NrM_0	person
Z6yNyxXPPOw_0	elephant
Z60iXtKpGMQ_0	bus
Z61B0fShfbs_1	cow
Z7AqkWEBwV8_0	person
Z7DGMMQP79U_0	cat
Z7I8r1AqMhU_0	person
Z7JHCdt48hA_0	airplane
Z7KEzuE_7hQ_0	person
Z7LfnFm4OHs_0	person
Z7WaJYiX_1o_0	person
Z7WaJYiX_1o_1	person
Z7bMdjLGiAo_0	person
Z7eGCBjkKrU_0	dog
Z7gxE6ZSQXI_0	airplane
Z7iq45DtCTM_4	horse
Z7iq45DtCTM_5	horse
Z7zeXJ5lJRY_1	person
Z7zeXJ5lJRY_0	person
Z72sIqrQAF4_0	skateboard
Z74EGXvFjFM_0	person
Z76Y_PNOgK4_1	person
Z76Y_PNOgK4_0	person
Z78P87kjtu4_0	person
Z8CXvEObu4c_0	dog
Z8NfZN7WDKw_0	person
Z8Oi5HJEyS4_0	skateboard
Z8k0TTq5BC8_0	horse
Z8s-Kg1PuSg_0	horse
Z86E7eIS9t8_1	airplane
Z89mG68LE2k_0	person
Z8942_IPiTo_0	bicycle
Z8942_IPiTo_2	bicycle
Z9SwanypLJM_0	bear
Z9SwanypLJM_1	bear
Z9XS4cvVVy4_2	person
Z9awHnw5J4o_0	truck
Z9bt3xT5dCc_0	cat
Z9f--QLEQqI_1	motorcycle
Z9jDpr533Cg_0	cat
Z9o5BEm1UeI_0	person
Z9pHCguAO5c_0	person
Z9wO9tftNG0_0	bus
Z9x_cPvKErA_0	person
Z98EscJ1IG8_0	person
Z98GFnZo-LA_0	person
Z-I0S45eRT0_0	person
Z-J0UQfvb5M_0	person
Z-MvTXpMdm4_0	truck
Z-PMnTjqAS8_0	person
Z-QO3lrbh7c_1	skateboard
Z-VVWO3Ovgs_0	person
Z-djkrj-5Cs_0	horse
Z-glDeBd2xA_0	boat
Z-lrIzXr9ck_0	train
Z-mTl_ipVa4_0	umbrella
Z-mXYrvubn8_0	dog
Z-zy-BzjLT0_0	motorcycle
Z-zy-BzjLT0_1	motorcycle
Z-7W_lh96xg_1	airplane
Z_JXyC6v_-s_0	person
Z_KItWz0mTI_0	elephant
Z_PViIzihe8_0	person
Z_QVuM8wEmQ_0	person
Z_QVuM8wEmQ_1	person
Z_kPrUEqYXE_0	bird
Z_p4gYNjwG0_0	person
Z_85vV3FHUg_0	person
Z_85vV3FHUg_1	person
aACqXYewohQ_0	person
aAI7SN5_3CY_4	bus
BAhHrnCKvcM_2	boat
BAhHrnCKvcM_3	boat
BAhHrnCKvcM_5	boat
BAmy5TQke7w_0	person
BAnfbsB8rIY_0	bear
BAnn4L-iNLE_0	person
BAq_fnyQ6z4_0	person
BA4ZGv8flRA_0	person
BBCBbdz3Qvs_0	dog
BBCBbdz3Qvs_1	dog
BBLAyHVLHh8_0	person
BBOd-YBAUgw_0	bicycle
BBPlqTbAphY_1	person
BBQ2xu9OehQ_1	dog
BBS5owVJaTU_1	skateboard
BBS5owVJaTU_0	person
BBVPb5z0x7k_0	cat
BBXs1J4j2mA_0	skateboard
BBdA1qc9H-g_0	skateboard
BBk7ZnOEjMA_0	person
BBopEl_n3Fc_0	person
BBpFu8j2fBc_0	bus
BBpFu8j2fBc_1	bus
BBqTHwpYeEc_0	train
BBrfgTTduuI_0	person
BB9l_znmPls_0	umbrella
[truncated: 28,134 more rows]
