# Supplementary material for: Design of dynamic ski motion capture and human posture detection model based on spatio-temporal Transformer and wireless device tracking technology
Source: PeerJ Comput Sci. 2023 Oct 6;9:e1618. doi: 10.7717/peerj-cs.1618 (PMC10588684; doi:10.7717/peerj-cs.1618)
Supplement: Supplemental Information 1 [file peerj-cs-09-1618-s001.zip › code/lib/utils/lmdb_utils.py]

import lmdb
import numpy as np
import cv2
import json

LMDB_ENVS = dict()
LMDB_HANDLES = dict()
LMDB_FILELISTS = dict()


def get_lmdb_handle(name):
    global LMDB_HANDLES, LMDB_FILELISTS
    item = LMDB_HANDLES.get(name, None)
    if item is None:
        env = lmdb.open(name, readonly=True, lock=False, readahead=False, meminit=False)
        LMDB_ENVS[name] = env
        item = env.begin(write=False)
        LMDB_HANDLES[name] = item

    return item


def decode_img(lmdb_fname, key_name):
    handle = get_lmdb_handle(lmdb_fname)
    binfile = handle.get(key_name.encode())
    if binfile is None:
        print("Illegal data detected. %s %s" % (lmdb_fname, key_name))
    s = np.frombuffer(binfile, np.uint8)
    x = cv2.cvtColor(cv2.imdecode(s, cv2.IMREAD_COLOR), cv2.COLOR_BGR2RGB)
    return x


def decode_str(lmdb_fname, key_name):
    handle = get_lmdb_handle(lmdb_fname)
    binfile = handle.get(key_name.encode())
    string = binfile.decode()
    return string


def decode_json(lmdb_fname, key_name):
    return json.loads(decode_str(lmdb_fname, key_name))


if __name__ == "__main__":
    lmdb_fname = "/data/sda/v-yanbi/iccv21/LittleBoy_clean/data/got10k_lmdb"
    '''Decode image'''
    # key_name = "test/GOT-10k_Test_000001/00000001.jpg"
    # img = decode_img(lmdb_fname, key_name)
    # cv2.imwrite("001.jpg", img)
    '''Decode str'''
    # key_name = "test/list.txt"
    # key_name = "train/GOT-10k_Train_000001/groundtruth.txt"
    key_name = "train/GOT-10k_Train_000001/absence.label"
    str_ = decode_str(lmdb_fname, key_name)
    print(str_)
